# Supplementary material for: Filtrating colorectal cancer associated genes by integrated analyses of global DNA methylation and hydroxymethylation in cancer and normal tissue
Source: Sci Rep. 2016 Aug 22;6:31826. doi: 10.1038/srep31826 (PMC4992821; doi:10.1038/srep31826)
Supplement: Supplementary Information [file srep31826-s1.xls]

## Sheet: Supplementary Table S1
Supplementary table S1. Summary of data production
Type	Sample	Library	Total reads	# of reads	% of reads	Unique alignment (0 mismatch)		Unique alignment (1 mismatch)		Multiple alignment (0 mismatch)		Multiple alignment (1 mismatch)		Unalignment		Total cytosine	Total reads	Average depth
						# of reads	% of reads	# of reads	% of reads	# of reads	% of reads	# of reads	% of reads	# of reads	% of reads
Tumor	1	MspI	275589872	116407779	0.4224	62257407	0.5348	6139223	0.0527	29373194	0.2523	3262118	0.028	15375837	0.1321	1406769	57556007	40.9136
	1	BGT	275589872	137074249	0.4974	72186315	0.5266	8929265	0.0651	35190407	0.2567	4247882	0.031	16520380	0.1205	1408316	68373974	48.5502
	1	HpaII	275589872	14862282	0.0539	8088611	0.5442	679705	0.0457	3335507	0.2244	417406	0.0281	2341053	0.1575	1087712	7803305	7.17405
Normal	1	MspI	411620296	234104848	0.5687	107926230	0.461	19335474	0.0826	53581113	0.2289	9036835	0.0386	44225196	0.1889	1416183	104787204	73.9927
	1	BGT	411620296	131326473	0.319	70194260	0.5345	12510473	0.0953	30837331	0.2348	4695749	0.0358	13088660	0.0997	1408432	69390719	49.2681
	1	HpaII	411620296	25159139	0.0611	13758061	0.5468	1562537	0.0621	4711501	0.1873	697828	0.0277	4429212	0.176	1265350	13329532	10.5343
Tumor	2	MspI	309089964	97281133	0.3147	55567196	0.5712	5546815	0.057	23763095	0.2443	2513493	0.0258	9890534	0.1017	1401240	51681002	36.8823
	2	BGT	309089964	117670138	0.3807	64933206	0.5518	8143940	0.0692	28767999	0.2445	3500560	0.0297	12324433	0.1047	1404378	61880038	44.0622
	2	HpaII	309089964	87013202	0.2815	48863890	0.5616	4687627	0.0539	21714464	0.2496	2215373	0.0255	9531848	0.1095	1396299	45732013	32.7523
Normal	2	MspI	260406071	113230270	0.4348	59228414	0.5231	8726014	0.0771	26375261	0.2329	3588862	0.0317	15311719	0.1352	1407893	57025037	40.5038
	2	BGT	260406071	120595553	0.4631	63100278	0.5232	9869659	0.0818	29451702	0.2442	4016493	0.0333	14157421	0.1174	1406872	61448114	43.6771
	2	HpaII	260406071	20376548	0.0782	11662530	0.5724	1159606	0.0569	3935713	0.1931	554404	0.0272	3064295	0.1504	1217120	11202221	9.20388
Tumor	3	MspI	360204717	185477416	0.5149	81540750	0.4396	10198268	0.055	46767947	0.2521	6743258	0.0364	40227193	0.2169	1413994	77686374	54.9411
	3	BGT	360204717	147911321	0.4106	67436258	0.4559	11699736	0.0791	37607414	0.2543	5885313	0.0398	25282600	0.1709	1412111	67172939	47.5692
	3	HpaII	360204717	16825009	0.0467	7937191	0.4717	883701	0.0525	3449823	0.205	586621	0.0349	3967673	0.2358	1161557	7830635	6.7415
Normal	3	MspI	417975685	159395829	0.3814	85051071	0.5336	10214319	0.0641	36800689	0.2309	4736513	0.0297	22593237	0.1417	1412505	80244972	56.8104
	3	BGT	417975685	219646749	0.5255	111485536	0.5076	16245901	0.074	50310865	0.2291	7408840	0.0337	34195607	0.1557	1415584	107575959	75.994
	3	HpaII	417975685	29945192	0.0716	17838019	0.5957	1510569	0.0504	5989157	0.2	764514	0.0255	3842933	0.1283	1277320	16975142	13.2897
Tumor	4	MspI	330774906	148979568	0.4504	71420797	0.4794	11181197	0.0751	34162056	0.2293	5152894	0.0346	27062624	0.1817	1412133	67619432	47.8846
	4	BGT	330774906	143536718	0.4339	76506119	0.533	7813523	0.0544	37445803	0.2609	3737539	0.026	18033734	0.1256	1407427	68132160	48.409
	4	HpaII	330774906	27596063	0.0834	13729457	0.4975	2308307	0.0836	4952237	0.1795	868461	0.0315	5737601	0.2079	1246896	13644981	10.9432
Normal	4	MspI	321426144	162514081	0.5056	73697756	0.4535	9479848	0.0583	38809806	0.2388	5646348	0.0347	34880323	0.2146	1378789	71135109	51.5925
	4	BGT	321426144	147931448	0.4602	69280385	0.4683	10952849	0.074	36350193	0.2457	5476449	0.037	25871572	0.1749	1370637	69005176	50.3453
	4	HpaII	321426144	3590566	0.0112	1759331	0.49	175041	0.0488	864930	0.2409	102274	0.0285	688990	0.1919	687527	1804306	2.62434
Tumor	5	MspI	342959201	143534137	0.4185	70893449	0.4939	10738748	0.0748	32964206	0.2297	4837082	0.0337	24100652	0.1679	1412444	66808491	47.2999
	5	BGT	342959201	136804406	0.3989	69435446	0.5076	8250870	0.0603	34436052	0.2517	3896270	0.0285	20785768	0.1519	1411569	62784772	44.4787
	5	HpaII	342959201	50036668	0.1459	25398145	0.5076	4634678	0.0926	8592249	0.1717	1756636	0.0351	9654960	0.193	1333159	25500081	19.1276
Normal	5	MspI	326719856	188514840	0.577	95768155	0.508	13455470	0.0714	44051978	0.2337	6271407	0.0333	28967830	0.1537	1412074	89367617	63.2882
	5	BGT	326719856	105899041	0.3241	59229505	0.5593	5032434	0.0475	27051353	0.2554	2433423	0.023	12152326	0.1148	1405712	52127745	37.0828
	5	HpaII	326719856	24030307	0.0736	13978940	0.5817	1954077	0.0813	4356260	0.1813	751451	0.0313	2989579	0.1244	1288042	13806972	10.7193
Tumor	6	MspI	406751277	181714109	0.4467	62595222	0.3445	8159952	0.0449	30688351	0.1689	4464452	0.0246	75806132	0.4172	1411982	58434809	41.385
	6	BGT	406751277	189146733	0.465	60545423	0.3201	9369954	0.0495	31945967	0.1689	5264624	0.0278	82020765	0.4336	1412861	58077338	41.1062
	6	HpaII	406751277	27693681	0.0681	9087156	0.3281	1000714	0.0361	3197724	0.1155	540644	0.0195	13867443	0.5007	1159948	8821718	7.60527
Normal	6	MspI	301621785	163658692	0.5426	69152918	0.4225	8510737	0.052	41063977	0.2509	6333297	0.0387	38597763	0.2358	1380945	67132286	48.6133
	6	BGT	301621785	115420140	0.3827	48372502	0.4191	8229191	0.0713	29967123	0.2596	4843736	0.042	24007588	0.208	1368075	49028721	35.8377
	6	HpaII	301621785	15734003	0.0522	8080337	0.5136	775553	0.0493	3296189	0.2095	494009	0.0314	3087915	0.1963	1107759	7910057	7.14059
Tumor	7	MspI	338611601	100339873	0.2963	50952631	0.5078	8372025	0.0834	22792147	0.2271	3434596	0.0342	14788474	0.1474	1410137	48348457	34.2864
	7	BGT	338611601	95384344	0.2817	50931311	0.534	5920188	0.0621	23602783	0.2474	2580905	0.0271	12349157	0.1295	1409752	45773448	32.4691
	7	HpaII	338611601	131153429	0.3873	66081820	0.5039	12885679	0.0982	28038853	0.2138	5028397	0.0383	19118680	0.1458	1407351	64775841	46.0268
Normal	7	MspI	337001389	110328691	0.3274	55172413	0.5001	9437076	0.0855	25187403	0.2283	3880286	0.0352	16651513	0.1509	1410558	52501856	37.2206
	7	BGT	337001389	163952338	0.4865	87600463	0.5343	10239573	0.0625	40644911	0.2479	4478652	0.0273	20988739	0.128	1413079	78761129	55.7372
	7	HpaII	337001389	50092088	0.1486	25970349	0.5185	5052948	0.1009	9623790	0.1921	1891353	0.0378	7553648	0.1508	1372103	26089433	19.0142
Tumor	8	MspI	303708306	151133631	0.4976	74176832	0.4908	8197335	0.0542	37659452	0.2492	4853097	0.0321	26246915	0.1737	1406172	68568672	48.7626
	8	BGT	303708306	123733946	0.4074	58122427	0.4697	8179624	0.0661	30520009	0.2467	4603843	0.0372	22308043	0.1803	1404092	55590922	39.5921
	8	HpaII	303708306	20917047	0.0689	11507547	0.5502	1052172	0.0503	4089304	0.1955	543523	0.026	3724501	0.1781	1227365	10842300	8.8338
Normal	8	MspI	341537921	194230387	0.5687	92707646	0.4773	9875154	0.0508	48610083	0.2503	6608128	0.034	36429376	0.1876	1408270	86427595	61.3715
	8	BGT	341537921	124587056	0.3648	56932105	0.457	7646848	0.0614	31114681	0.2497	4825609	0.0387	24067813	0.1932	1400850	55513892	39.6287
	8	HpaII	341537921	14405520	0.0422	7724865	0.5362	650623	0.0452	2690441	0.1868	381118	0.0265	2958473	0.2054	1101559	7401371	6.719
Tumor	9	MspI	241284244	109957240	0.4557	53326937	0.485	8187146	0.0745	25997505	0.2364	3990066	0.0363	18455586	0.1678	1408981	50981787	36.1834
	9	BGT	241284244	101614149	0.4211	48337248	0.4757	8711985	0.0857	24228834	0.2384	3958216	0.039	16377866	0.1612	1408567	47924515	34.0236
	9	HpaII	241284244	20117574	0.0834	10920714	0.5428	1151229	0.0572	4403466	0.2189	562194	0.0279	3079971	0.1531	1142473	10505866	9.19572
Normal	9	MspI	292082527	121879813	0.4173	62189719	0.5103	6931879	0.0569	29718311	0.2438	3793122	0.0311	19246782	0.1579	1406842	57065967	40.5632
	9	BGT	292082527	150531520	0.5154	74986247	0.4981	10439297	0.0693	37104089	0.2465	5314158	0.0353	22687729	0.1507	1407437	71436836	50.7567
	9	HpaII	292082527	12804513	0.0438	7609006	0.5942	583047	0.0455	2604063	0.2034	291848	0.0228	1716549	0.1341	1118716	7215830	6.4501
Tumor	10	MspI	390549700	161486816	0.4135	80265114	0.497	11302128	0.07	40018045	0.2478	5386264	0.0334	24515265	0.1518	1414063	77912168	55.0981
	10	BGT	390549700	185671147	0.4754	95804382	0.516	15412133	0.083	45064817	0.2427	6495862	0.035	22893953	0.1233	1415442	94525179	66.7814
	10	HpaII	390549700	35627357	0.0912	17566599	0.4931	1910973	0.0536	6115389	0.1716	997369	0.028	9037027	0.2537	1278591	17104898	13.3779
Normal	10	MspI	407468325	202982565	0.4982	105417643	0.5193	11722584	0.0578	47950094	0.2362	6155330	0.0303	31736914	0.1564	1415223	96642262	68.2877
	10	BGT	407468325	167235530	0.4104	89384747	0.5345	12851111	0.0768	38895228	0.2326	5432813	0.0325	20671631	0.1236	1413522	85714586	60.639
	10	HpaII	407468325	29363521	0.0721	16140279	0.5497	1401146	0.0477	5687255	0.1937	794326	0.0271	5340515	0.1819	1273065	15164707	11.912
Tumor	11	MspI	315574758	171930733	0.5448	76394951	0.4443	10005232	0.0582	42001783	0.2443	6793766	0.0395	36735001	0.2137	1409393	72766700	51.6298
	11	BGT	315574758	119988184	0.3802	55291407	0.4608	8421652	0.0702	29971741	0.2498	4777241	0.0398	21526143	0.1794	1404634	54365724	38.7045
	11	HpaII	315574758	15181331	0.0481	8082392	0.5324	732084	0.0482	2816028	0.1855	437359	0.0288	3113468	0.2051	1121036	7767134	6.92853
Normal	11	MspI	309208442	102390977	0.3311	55555587	0.5426	8462509	0.0826	23931382	0.2337	3289375	0.0321	11152124	0.1089	1405153	53577473	38.1293
	11	BGT	309208442	128748914	0.4164	68362441	0.531	11751425	0.0913	30621452	0.2378	4460186	0.0346	13553410	0.1053	1407689	67123957	47.6838
	11	HpaII	309208442	69465295	0.2247	38908503	0.5601	3835270	0.0552	17056721	0.2455	1777394	0.0256	7887407	0.1135	1398934	35685886	25.5093
Tumor	12	MspI	397369191	147242225	0.3705	82982299	0.5636	9011406	0.0612	34367010	0.2334	3860930	0.0262	17020580	0.1156	1409533	76958329	54.5985
	12	BGT	397369191	207312087	0.5217	116263871	0.5608	15873296	0.0766	48259522	0.2328	6045047	0.0292	20870351	0.1007	1410432	110314737	78.2134
	12	HpaII	397369191	35758322	0.09	21523676	0.6019	1680611	0.047	6673969	0.1866	836610	0.0234	5043456	0.141	1288815	20067022	15.5701
Normal	12	MspI	342708136	135657600	0.3958	68980835	0.5085	10672766	0.0787	32839166	0.2421	4636857	0.0342	18527976	0.1366	1410522	65154826	46.192
	12	BGT	342708136	134443021	0.3923	78046942	0.5805	7488206	0.0557	32692371	0.2432	3041987	0.0226	13173515	0.098	1411203	69555431	49.288
	12	HpaII	342708136	62274836	0.1817	32141494	0.5161	5689428	0.0914	10800560	0.1734	2264573	0.0364	11378781	0.1827	1377073	32147870	23.3451
Tumor	13	MspI	406958876	150539482	0.3699	63924941	0.4246	10438242	0.0693	32714471	0.2173	5207927	0.0346	38253901	0.2541	1412421	61914999	43.8361
	13	BGT	406958876	203219596	0.4994	94109264	0.4631	17918343	0.0882	44551248	0.2192	7272882	0.0358	39367859	0.1937	1412970	92543894	65.496
	13	HpaII	406958876	40229601	0.0989	18912156	0.4701	2170691	0.054	7167623	0.1782	1156510	0.0287	10822621	0.269	1314715	18174811	13.8241
Normal	13	MspI	400745287	210438488	0.5251	98735221	0.4692	26288561	0.1249	47575235	0.2261	9406637	0.0447	28432834	0.1351	1413598	103722025	73.3745
	13	BGT	400745287	145339324	0.3627	66067953	0.4546	19697164	0.1355	33905665	0.2333	7065148	0.0486	18603394	0.128	1410314	71805405	50.9145
	13	HpaII	400745287	22053801	0.055	12197286	0.5531	1891539	0.0858	4419366	0.2004	683210	0.031	2862400	0.1298	1265308	12307263	9.72669
Tumor	14	MspI	308485479	135163310	0.4382	61429706	0.4545	6906450	0.0511	34341966	0.2541	4483094	0.0332	28002094	0.2072	1408375	57601503	40.8993
	14	BGT	308485479	148289242	0.4807	74791272	0.5044	8896086	0.06	37587031	0.2535	4622198	0.0312	22392655	0.151	1408316	70123247	49.7923
	14	HpaII	308485479	16095376	0.0522	8613719	0.5352	721840	0.0448	3148402	0.1956	443391	0.0275	3168024	0.1968	1145248	8230961	7.18706
Normal	14	MspI	302865346	117245821	0.3871	52149385	0.4448	6629429	0.0565	28447641	0.2426	4149648	0.0354	25869718	0.2206	1410090	48772504	34.5882
	14	BGT	302865346	158341380	0.5228	76350426	0.4822	10476493	0.0662	40331936	0.2547	5406011	0.0341	25776514	0.1628	1410542	71348576	50.5824
	14	HpaII	302865346	17885610	0.0591	9248527	0.5171	823796	0.0461	3629003	0.2029	514592	0.0288	3669692	0.2052	1197481	8865386	7.40336
Tumor	15	MspI	389634427	177666484	0.456	87214174	0.4909	9818400	0.0553	40618540	0.2286	5599442	0.0315	34415928	0.1937	1415684	81234601	57.3819
	15	BGT	389634427	185833775	0.4769	96722175	0.5205	12325663	0.0663	44202507	0.2379	5858451	0.0315	26724979	0.1438	1414882	91671210	64.7907
	15	HpaII	389634427	19096424	0.049	9947440	0.5209	891601	0.0467	3897917	0.2041	564213	0.0295	3795253	0.1987	1224334	9529220	7.78319
Normal	15	MspI	310792762	148803207	0.4788	72335246	0.4861	8527337	0.0573	33304020	0.2238	4752303	0.0319	29884301	0.2008	1412501	67231820	47.5977
	15	BGT	310792762	132613352	0.4267	68201631	0.5143	9512421	0.0717	30199765	0.2277	4427896	0.0334	20271639	0.1529	1410005	65349016	46.3467
	15	HpaII	310792762	17189451	0.0553	8969703	0.5218	828099	0.0482	3000782	0.1746	464671	0.027	3926196	0.2284	1157002	8642946	7.47012
Tumor	16	MspI	353562710	162726450	0.4602	73615300	0.4524	13232326	0.0813	37980420	0.2334	6397237	0.0393	31501167	0.1936	1413896	74280303	52.5359
	16	BGT	353562710	157477488	0.4454	76791192	0.4876	15535600	0.0987	37825515	0.2402	6309177	0.0401	21016004	0.1335	1413892	79242325	56.0455
	16	HpaII	353562710	15914216	0.045	8726611	0.5484	1103652	0.0694	3204428	0.2014	481401	0.0302	2398124	0.1507	1122050	8850132	7.88747
Normal	16	MspI	394976354	264999390	0.6709	128888596	0.4864	22991880	0.0868	61826494	0.2333	9606062	0.0362	41686358	0.1573	1417255	123664030	87.256
	16	BGT	394976354	62854280	0.1591	36961695	0.5881	4091604	0.0651	14743811	0.2346	1558057	0.0248	5499113	0.0875	1408065	34403648	24.4333
	16	HpaII	394976354	52646383	0.1333	27686095	0.5259	5108615	0.097	8756978	0.1663	1821866	0.0346	9272829	0.1761	1358903	28121008	20.6939

## Sheet: Supplementary Table S2
Supplementary table S2. Global 5mC and 5hmC levels in CRCs and non-CRCs
Type	Samples	Informative sites	# of 5mC	% of 5mC	# of 5hmC	% of 5hmC
Tumor	1	1406769	1268922	0.902012	49726	0.0353477
Normal	1	1416183	1279167	0.90325	179478	0.126734
Tumor	2	1401240	310286	0.221437	33135	0.0236469
Normal	2	1407893	1157001	0.821796	75456	0.053595
Tumor	3	1413994	1303869	0.922118	34356	0.0242971
Normal	3	1412505	1227040	0.868698	131799	0.0933087
Tumor	4	1412133	1257740	0.890667	111814	0.0791809
Normal	4	1378789	1274538	0.924389	45408	0.0329332
Tumor	5	1412444	1025940	0.726358	112133	0.0793893
Normal	5	1412074	1244029	0.880994	111899	0.0792444
Tumor	6	1411982	1255653	0.889284	38682	0.0273955
Normal	6	1380945	1141925	0.826916	43548	0.0315349
Tumor	7	1410137	227196	0.161116	63066	0.0447233
Normal	7	1410558	1022980	0.725231	104907	0.0743727
Tumor	8	1406172	1245876	0.886005	27763	0.0197437
Normal	8	1408270	1280734	0.909438	42743	0.0303514
Tumor	9	1408981	1138075	0.807729	60376	0.0428508
Normal	9	1406842	1309169	0.930573	33161	0.0235712
Tumor	10	1414063	1197062	0.846541	159128	0.112532
Normal	10	1415223	1282829	0.90645	160268	0.113246
Tumor	11	1409393	1261622	0.895153	30141	0.0213858
Normal	11	1405153	580040	0.412795	53123	0.0378058
Tumor	12	1409533	1192992	0.846374	92028	0.0652897
Normal	12	1410522	977853	0.693256	187998	0.133283
Tumor	13	1412421	1170043	0.828395	108091	0.0765289
Normal	13	1413598	1291490	0.913619	118043	0.0835054
Tumor	14	1408375	1251286	0.888461	81313	0.0577353
Normal	14	1410090	1282106	0.909237	45667	0.0323859
Tumor	15	1415684	1321156	0.933228	69944	0.0494065
Normal	15	1412501	1272909	0.901174	51607	0.0365359
Tumor	16	1413896	1266743	0.895924	132078	0.0934142
Normal	16	1417255	973560	0.686934	326370	0.230283

## Sheet: Supplementary Table S3
Supplementary table S3. List of the DMRs between CRCs and non-CRCs
DMR								Gene annotation								Modifications in DMR
Chr	Start	End	CpG number	5mC of Tumor	5mC of Normal	P-value	FDR	Chr	Chain	Start	End	Ensembl gene	Ensembl transcript	Distance from TSS	Location	5mC of Tumor	5mC of Normal	5hmC of Tumor	5hmC of Normal
chr1	907867	909665	6	0.759142	0.67556	0.0151515	0.0347626	chr1	+	901877	910488	ENSG00000187583	ENST00000379410	5990	genebody	0.759142	0.67556	0.060414	0.0482168
chr1	1956735	1957711	5	0.667699	0.611556	0.031746	0.0347626	chr1	+	1950780	1962192	ENSG00000187730	ENST00000378585	5955	genebody	0.667699	0.611556	0.189086	0.191761
chr1	2981042	2983056	5	0.722674	0.648181	0.031746	0.0347626	chr1	+	2985742	3355183	ENSG00000142611	ENST00000442529	2686	promoter	0.722674	0.648181	0.0866804	0.109203
chr1	3066841	3068360	5	0.684917	0.617118	0.031746	0.0347626	chr1	+	2985742	3355183	ENSG00000142611	ENST00000442529	81099	genebody	0.684917	0.617118	0.146014	0.152119
chr1	3330443	3331621	5	0.694709	0.796586	0.031746	0.0347626	chr1	+	3370990	3397677	ENSG00000130762	ENST00000378378	39369	promoter	0.694709	0.796586	0.0972219	0.0486854
chr1	3558673	3561185	5	0.92945	0.886792	0.031746	0.0347626	chr1	-	3547331	3566637	ENSG00000116213	ENST00000270708	5452	genebody	0.92945	0.886792	0.0351099	0.0671944
chr1	5943080	5943743	6	0.940317	0.892318	0.004329	0.0347626	chr1	+	6052423	6161253	ENSG00000069424	ENST00000378097	108680	promoter	0.940317	0.892318	0.033784	0.0538865
chr1	6493764	6495204	5	0.899258	0.854561	0.015873	0.0347626	chr1	+	6484848	6521004	ENSG00000187017	ENST00000377828	8916	genebody	0.899258	0.854561	0.0116607	0.033803
chr1	6953198	6955627	5	0.883482	0.823936	0.031746	0.0347626	chr1	+	6845384	7827903	ENSG00000171735	ENST00000303635	107814	genebody	0.883482	0.823936	0.0681822	0.105852
chr1	7796712	7798758	5	0.808058	0.721558	0.015873	0.0347626	chr1	+	7831329	7841492	ENSG00000049245	ENST00000054666	32571	promoter	0.808058	0.721558	0.0380197	0.0467163
chr1	9794278	9795340	5	0.911991	0.85869	0.031746	0.0347626	chr1	-	9712668	9714644	ENSG00000179840	ENST00000377320	79634	promoter	0.911991	0.85869	0.0433324	0.0460077
chr1	10728618	10730501	7	0.738228	0.629455	0.0174825	0.0347626	chr1	-	10696661	10856705	ENSG00000130940	ENST00000377022	126204	genebody	0.738228	0.629455	0.0932338	0.100215
chr1	10773282	10775185	6	0.879535	0.808838	0.0151515	0.0347626	chr1	-	10696661	10856705	ENSG00000130940	ENST00000377022	81520	genebody	0.879535	0.808838	0.0486666	0.0662034
chr1	10819445	10820745	5	0.510867	0.566043	0.031746	0.0347626	chr1	-	10696661	10856705	ENSG00000130940	ENST00000377022	35960	genebody	0.510867	0.566043	0.204922	0.132429
chr1	11736338	11737657	5	0.900655	0.826482	0.00793651	0.0347626	chr1	+	11724181	11734411	ENSG00000116663	ENST00000376753	12157	downstream	0.900655	0.826482	0.0598657	0.101626
chr1	15458454	15460988	5	0.862636	0.750953	0.031746	0.0347626	chr1	+	15479028	15546973	ENSG00000171729	ENST00000428417	18040	promoter	0.862636	0.750953	0.0739908	0.0820221
chr1	17252816	17257060	5	0.904956	0.836112	0.031746	0.0347626	chr1	+	17248445	17299459	ENSG00000058453	ENST00000375541	4371	genebody	0.904956	0.836112	0.0451993	0.0761428
chr1	17941970	17943977	5	0.900449	0.838298	0.00793651	0.0347626	chr1	+	17866330	18024369	ENSG00000074964	ENST00000452522	75640	genebody	0.900449	0.838298	0.050242	0.0813838
chr1	18434528	18434943	5	0.502002	0.416271	0.031746	0.0347626	chr1	+	18434240	18704976	ENSG00000117154	ENST00000251296	288	genebody	0.502002	0.416271	0.148324	0.176851
chr1	22167695	22168948	6	0.877301	0.813228	0.0021645	0.0347626	chr1	+	22138758	22151714	ENSG00000187942	ENST00000344642	28937	downstream	0.877301	0.813228	0.0625435	0.100542
chr1	22197037	22198700	5	0.827206	0.758102	0.031746	0.0347626	chr1	+	22138758	22151714	ENSG00000187942	ENST00000344642	58279	downstream	0.827206	0.758102	0.0987532	0.125027
chr1	23723934	23728307	6	0.85333	0.754834	0.004329	0.0347626	chr1	-	23707554	23751233	ENSG00000204219	ENST00000450454	22926	genebody	0.85333	0.754834	0.06228	0.0731083
chr1	25034410	25036916	5	0.847545	0.785182	0.00793651	0.0347626	chr1	+	25071848	25170815	ENSG00000169504	ENST00000374379	34932	promoter	0.847545	0.785182	0.0602301	0.0968697
chr1	27220891	27223979	6	0.889524	0.809269	0.0411255	0.0413534	chr1	+	27226729	27269429	ENSG00000090273	ENST00000435827	2750	promoter	0.889524	0.809269	0.0735112	0.107168
chr1	27309866	27313052	5	0.878828	0.803166	0.031746	0.0347626	chr1	+	27320198	27327147	ENSG00000253368	ENST00000522111	7146	promoter	0.878828	0.803166	0.0561256	0.0836328
chr1	36796693	36798943	5	0.881295	0.820631	0.031746	0.0347626	chr1	-	36787632	36789755	ENSG00000142694	ENST00000270824	6938	promoter	0.881295	0.820631	0.0617138	0.0931144
chr1	38511999	38513669	7	0.463044	0.370856	0.00699301	0.0347626	chr1	-	38509523	38512450	ENSG00000185668	ENST00000373012	0	TSS	0.463044	0.370856	0.0678491	0.0799063
chr1	41300781	41303380	5	0.797291	0.687105	0.015873	0.0347626	chr1	-	41326729	41328018	ENSG00000179862	ENST00000372638	24638	downstream	0.797291	0.687105	0.091914	0.1139
chr1	43316394	43319261	5	0.879239	0.786137	0.031746	0.0347626	chr1	+	43312280	43318148	ENSG00000164011	ENST00000372508	4114	TES	0.879239	0.786137	0.0644651	0.0861221
chr1	44463353	44464760	6	0.799529	0.725976	0.0411255	0.0413534	chr1	+	44457280	44462200	ENSG00000159214	ENST00000372318	6073	downstream	0.799529	0.725976	0.0556751	0.0664972
chr1	45105365	45107604	5	0.889186	0.859158	0.031746	0.0347626	chr1	-	45100910	45140149	ENSG00000126106	ENST00000372244	32545	genebody	0.889186	0.859158	0.0530887	0.0705562
chr1	46790944	46797512	7	0.869186	0.815431	0.0378788	0.0404827	chr1	+	46805849	46827863	ENSG00000117481	ENST00000474844	8337	promoter	0.869186	0.815431	0.0759682	0.0860466
chr1	48346870	48353369	8	0.814287	0.734255	0.0281274	0.0347626	chr1	+	48688359	48714316	ENSG00000117834	ENST00000236495	334990	promoter	0.814287	0.734255	0.0661642	0.117976
chr1	55070881	55072738	5	0.896867	0.832283	0.031746	0.0347626	chr1	-	55074855	55089229	ENSG00000162391	ENST00000371304	16491	downstream	0.896867	0.832283	0.0734393	0.0955742
chr1	62597613	62601865	5	0.905159	0.848776	0.031746	0.0347626	chr1	+	62660503	62678000	ENSG00000240563	ENST00000498273	58638	promoter	0.905159	0.848776	0.04453	0.056869
chr1	108504987	108507252	6	0.523674	0.434375	0.025974	0.0347626	chr1	-	108113782	108507766	ENSG00000134215	ENST00000370056	514	genebody	0.523674	0.434375	0.114657	0.154377
chr1	110301189	110305566	8	0.821603	0.733877	0.0281274	0.0347626	chr1	-	110292703	110306649	ENSG00000198758	ENST00000369805	1083	genebody	0.821603	0.733877	0.0868836	0.120068
chr1	113254308	113255063	5	0.865521	0.804491	0.00793651	0.0347626	chr1	-	113252616	113258099	ENSG00000155367	ENST00000309276	3036	genebody	0.865521	0.804491	0.0523177	0.0882851
chr1	119525996	119527654	6	0.539413	0.410776	0.0151515	0.0347626	chr1	-	119425666	119532179	ENSG00000092607	ENST00000344218	4525	genebody	0.539413	0.410776	0.0642517	0.0807564
chr1	145527738	145532475	5	0.928553	0.85735	0.031746	0.0347626	chr1	+	145524891	145543868	ENSG00000143127	ENST00000369304	2847	genebody	0.928553	0.85735	0.032546	0.083138
chr1	151341176	151342515	6	0.783361	0.66821	0.025974	0.0347626	chr1	-	151336778	151345209	ENSG00000143416	ENST00000368868	2694	genebody	0.783361	0.66821	0.0831999	0.0964292
chr1	151501835	151506505	7	0.735514	0.61818	0.0262238	0.0347626	chr1	+	151512781	151556059	ENSG00000143367	ENST00000392712	6276	promoter	0.735514	0.61818	0.109045	0.132325
chr1	153485857	153487643	5	0.741579	0.789936	0.031746	0.0347626	chr1	-	153507075	153508720	ENSG00000197956	ENST00000368720	21077	downstream	0.741579	0.789936	0.0914835	0.0852162
chr1	155035008	155036542	5	0.401602	0.446373	0.00793651	0.0347626	chr1	+	155036207	155042029	ENSG00000243364	ENST00000368409	0	TSS	0.401602	0.446373	0.125272	0.103053
chr1	161976428	161978320	6	0.882226	0.804941	0.025974	0.0347626	chr1	-	161952982	161993644	ENSG00000162745	ENST00000294794	15324	genebody	0.882226	0.804941	0.0451453	0.083951
chr1	164543338	164545616	5	0.826974	0.745726	0.031746	0.0347626	chr1	+	164528872	164821067	ENSG00000185630	ENST00000420696	14466	genebody	0.826974	0.745726	0.0924578	0.121471
chr1	179786216	179787592	5	0.871148	0.798244	0.015873	0.0347626	chr1	-	179833919	179834311	ENSG00000258664	ENST00000553856	46719	downstream	0.871148	0.798244	0.0521005	0.0837695
chr1	212415996	212417961	5	0.65681	0.570579	0.031746	0.0347626	chr1	+	212458879	212535200	ENSG00000066027	ENST00000261461	40918	promoter	0.65681	0.570579	0.137462	0.151068
chr1	212662893	212667175	6	0.847237	0.756149	0.025974	0.0347626	chr1	+	212606229	212619714	ENSG00000117691	ENST00000366988	56664	downstream	0.847237	0.756149	0.0727598	0.111097
chr1	223944124	223945170	5	0.898894	0.82077	0.015873	0.0347626	chr1	+	223889295	223963718	ENSG00000162909	ENST00000433674	54829	genebody	0.898894	0.82077	0.0592815	0.105414
chr1	232738962	232744669	6	0.931169	0.851648	0.004329	0.0347626	chr1	-	232533711	232697304	ENSG00000116991	ENST00000366630	41658	promoter	0.931169	0.851648	0.0423257	0.0798342
chr1	239923307	239925717	5	0.885665	0.821375	0.00793651	0.0347626	chr1	+	239792373	240078750	ENSG00000133019	ENST00000255380	130934	genebody	0.885665	0.821375	0.0348025	0.0493094
chr1	245625898	245628575	5	0.80978	0.704537	0.015873	0.0347626	chr1	+	245318287	245866428	ENSG00000162849	ENST00000407071	307611	genebody	0.80978	0.704537	0.0812419	0.171568
chr10	675937	679052	6	0.809916	0.730897	0.0411255	0.0413534	chr10	+	696017	709947	ENSG00000180525	ENST00000381489	16965	promoter	0.809916	0.730897	0.101013	0.125007
chr10	5434481	5441512	11	0.838722	0.749777	0.0070968	0.0347626	chr10	-	5435061	5446793	ENSG00000178462	ENST00000380419	5281	TES	0.838722	0.749777	0.0564202	0.0832595
chr10	5592066	5593389	5	0.680228	0.822679	0.015873	0.0347626	chr10	+	5566924	5568225	ENSG00000178363	ENST00000315238	25142	downstream	0.680228	0.822679	0.0486997	0.0464413
chr10	5968176	5972524	5	0.89175	0.800174	0.031746	0.0347626	chr10	-	5903689	5931861	ENSG00000134461	ENST00000380094	36315	promoter	0.89175	0.800174	0.0605965	0.107267
chr10	6225743	6232835	7	0.893521	0.842091	0.0011655	0.0347626	chr10	+	6186881	6277494	ENSG00000170525	ENST00000536985	38862	genebody	0.893521	0.842091	0.0585374	0.061247
chr10	6370293	6374043	5	0.821471	0.745805	0.015873	0.0347626	chr10	+	6392278	6394723	ENSG00000212743	ENST00000391437	18235	promoter	0.821471	0.745805	0.0941156	0.114841
chr10	7451537	7453941	6	0.530134	0.396785	0.0411255	0.0413534	chr10	-	7200586	7451303	ENSG00000198879	ENST00000361972	234	promoter	0.530134	0.396785	0.0649352	0.0901371
chr10	8089182	8091753	5	0.436975	0.384052	0.031746	0.0347626	chr10	+	8096656	8117161	ENSG00000107485	ENST00000379328	4903	promoter	0.436975	0.384052	0.0886156	0.0977063
chr10	11720610	11724165	6	0.913474	0.840743	0.0151515	0.0347626	chr10	+	11784365	11806069	ENSG00000134463	ENST00000379215	60200	promoter	0.913474	0.840743	0.0511496	0.0826182
chr10	13507408	13510432	5	0.911662	0.835532	0.031746	0.0347626	chr10	-	13480501	13570533	ENSG00000165626	ENST00000396900	60101	genebody	0.911662	0.835532	0.0402153	0.0683669
chr10	48397715	48400098	6	0.813261	0.739177	0.025974	0.0347626	chr10	-	48381487	48390991	ENSG00000107618	ENST00000224600	6724	promoter	0.813261	0.739177	0.0544636	0.0571036
chr10	71251008	71256392	10	0.80402	0.698346	0.00150469	0.0347626	chr10	+	71211229	71267425	ENSG00000099282	ENST00000373290	39779	genebody	0.80402	0.698346	0.0813858	0.0981271
chr10	72205174	72209302	5	0.892568	0.85384	0.031746	0.0347626	chr10	-	72192505	72207707	ENSG00000156574	ENST00000414871	0	TSS	0.892568	0.85384	0.032395	0.048281
chr10	77168195	77169575	7	0.54386	0.413749	0.0378788	0.0404827	chr10	+	77162812	77168740	ENSG00000237149	ENST00000425916	5383	TES	0.54386	0.413749	0.0595755	0.101672
chr10	80357747	80360221	5	0.903724	0.821835	0.015873	0.0347626	chr10	+	80828792	81076276	ENSG00000108175	ENST00000334512	468571	promoter	0.903724	0.821835	0.0497766	0.0838178
chr10	80738013	80742088	8	0.790741	0.702729	0.0281274	0.0347626	chr10	+	80828792	81076276	ENSG00000108175	ENST00000334512	86704	promoter	0.790741	0.702729	0.0878056	0.120371
chr10	80925057	80929117	6	0.868513	0.769914	0.00865801	0.0347626	chr10	+	80828792	81076276	ENSG00000108175	ENST00000334512	96265	genebody	0.868513	0.769914	0.0628843	0.0907646
chr10	81012863	81015294	5	0.809038	0.709962	0.031746	0.0347626	chr10	+	81107234	81115093	ENSG00000108179	ENST00000225174	91940	promoter	0.809038	0.709962	0.0879889	0.128712
chr10	81017860	81023351	10	0.79792	0.67106	0.0288056	0.0347626	chr10	+	81107234	81115093	ENSG00000108179	ENST00000225174	83883	promoter	0.79792	0.67106	0.0593938	0.102766
chr10	95344290	95352667	8	0.77803	0.69837	0.0281274	0.0347626	chr10	-	95351444	95361501	ENSG00000138207	ENST00000371469	8834	TES	0.77803	0.69837	0.0856317	0.101964
chr10	97315080	97317767	5	0.759609	0.672715	0.015873	0.0347626	chr10	-	97071530	97321171	ENSG00000095637	ENST00000306402	3404	genebody	0.759609	0.672715	0.119263	0.13235
chr10	98829068	98831860	5	0.7023	0.6319	0.031746	0.0347626	chr10	+	98741041	98745582	ENSG00000155640	ENST00000286067	88027	downstream	0.7023	0.6319	0.168508	0.202828
chr10	99466530	99469029	6	0.820322	0.735557	0.0151515	0.0347626	chr10	+	99473481	99477907	ENSG00000155254	ENST00000285605	4452	promoter	0.820322	0.735557	0.0613162	0.0985673
chr10	101535414	101539781	5	0.607063	0.726783	0.031746	0.0347626	chr10	+	101542489	101611949	ENSG00000023839	ENST00000370449	2708	promoter	0.607063	0.726783	0.135945	0.117718
chr10	104139682	104142800	5	0.872541	0.834356	0.015873	0.0347626	chr10	+	104154229	104162280	ENSG00000077150	ENST00000428099	11429	promoter	0.872541	0.834356	0.0643139	0.0599326
chr10	114755236	114760684	7	0.857155	0.783803	0.0262238	0.0347626	chr10	+	114710009	114927437	ENSG00000148737	ENST00000538897	45227	genebody	0.857155	0.783803	0.0690344	0.0879164
chr10	118463281	118465499	5	0.849849	0.765051	0.031746	0.0347626	chr10	-	118423207	118429481	ENSG00000165863	ENST00000369210	33800	promoter	0.849849	0.765051	0.0624073	0.0986081
chr10	122816049	122817976	5	0.806571	0.695808	0.00793651	0.0347626	chr10	+	122610695	122669036	ENSG00000120008	ENST00000263461	205354	downstream	0.806571	0.695808	0.0988775	0.136136
chr10	123216995	123222282	6	0.817763	0.712316	0.0151515	0.0347626	chr10	-	123237848	123357972	ENSG00000066468	ENST00000369062	135690	downstream	0.817763	0.712316	0.0689141	0.0849378
chr10	123323463	123325798	6	0.815676	0.721676	0.0411255	0.0413534	chr10	-	123237848	123357972	ENSG00000066468	ENST00000369062	32174	genebody	0.815676	0.721676	0.104068	0.15813
chr10	123375109	123380553	6	0.793547	0.706805	0.0411255	0.0413534	chr10	-	123237848	123357972	ENSG00000066468	ENST00000369062	17137	promoter	0.793547	0.706805	0.0498042	0.098757
chr10	123865798	123870775	5	0.905558	0.832331	0.031746	0.0347626	chr10	+	123748709	124014060	ENSG00000138162	ENST00000513429	117089	genebody	0.905558	0.832331	0.0463651	0.0822084
chr10	124266088	124267136	6	0.89118	0.821844	0.0411255	0.0413534	chr10	+	124221041	124274424	ENSG00000166033	ENST00000368984	45047	genebody	0.89118	0.821844	0.0406061	0.082247
chr10	124346952	124352847	7	0.733378	0.605328	0.0110723	0.0347626	chr10	+	124320181	124403252	ENSG00000187908	ENST00000344467	26771	genebody	0.733378	0.605328	0.139552	0.180431
chr10	124950845	124954912	5	0.891332	0.842562	0.031746	0.0347626	chr10	+	124913793	124924886	ENSG00000154473	ENST00000368865	37052	downstream	0.891332	0.842562	0.070012	0.0914813
chr10	125985201	125991529	6	0.851935	0.79228	0.004329	0.0347626	chr10	-	126085872	126107545	ENSG00000065154	ENST00000539214	116016	downstream	0.851935	0.79228	0.0764011	0.107882
chr10	126290393	126291227	5	0.825848	0.739132	0.031746	0.0347626	chr10	+	126150404	126302710	ENSG00000107902	ENST00000368842	139989	genebody	0.825848	0.739132	0.0392485	0.057499
chr10	128970060	128974722	9	0.899624	0.787736	0.00399013	0.0347626	chr10	-	128933694	128994422	ENSG00000188916	ENST00000522781	19700	genebody	0.899624	0.787736	0.0580616	0.114437
chr10	129147898	129149921	6	0.86961	0.790053	0.0151515	0.0347626	chr10	-	128933694	128994422	ENSG00000188916	ENST00000522781	153476	promoter	0.86961	0.790053	0.0401592	0.0552123
chr10	129194146	129196087	5	0.872185	0.756734	0.00793651	0.0347626	chr10	+	129347613	129350935	ENSG00000214285	ENST00000398023	151526	promoter	0.872185	0.756734	0.0610077	0.0656999
chr10	129253612	129256662	5	0.857823	0.77831	0.015873	0.0347626	chr10	+	129347613	129350935	ENSG00000214285	ENST00000398023	90951	promoter	0.857823	0.77831	0.0502879	0.0666533
chr10	131349670	131352237	8	0.893164	0.82188	0.014763	0.0347626	chr10	+	131265448	131566271	ENSG00000170430	ENST00000306010	84222	genebody	0.893164	0.82188	0.0723379	0.0941809
chr10	131479437	131484731	7	0.87906	0.800096	0.0262238	0.0347626	chr10	+	131265448	131566271	ENSG00000170430	ENST00000306010	213989	genebody	0.87906	0.800096	0.0727626	0.0813672
chr10	132058354	132060311	6	0.881348	0.822236	0.0411255	0.0413534	chr10	+	131934663	131978640	ENSG00000108010	ENST00000368644	123691	downstream	0.881348	0.822236	0.0607916	0.0919136
chr10	133557537	133558344	5	0.862004	0.768194	0.031746	0.0347626	chr10	-	133604734	133622535	ENSG00000189275	ENST00000341866	64191	downstream	0.862004	0.768194	0.0747645	0.115406
chr10	134459800	134460430	5	0.913869	0.838733	0.031746	0.0347626	chr10	+	134351324	134596979	ENSG00000068383	ENST00000368594	108476	genebody	0.913869	0.838733	0.057507	0.102757
chr10	134590474	134592132	8	0.840022	0.744894	0.0498834	0.0498834	chr10	-	134598297	134599556	ENSG00000148826	ENST00000368592	7424	downstream	0.840022	0.744894	0.118853	0.171144
chr10	134942372	134943251	5	0.763137	0.864947	0.031746	0.0347626	chr10	+	134973951	135039916	ENSG00000171798	ENST00000304613	30700	promoter	0.763137	0.864947	0.0590025	0.0242596
chr11	186212	190210	5	0.740043	0.691155	0.015873	0.0347626	chr11	+	193080	194573	ENSG00000188076	ENST00000342878	2870	promoter	0.740043	0.691155	0.0631976	0.0724453
chr11	1553426	1555189	5	0.813722	0.74763	0.031746	0.0347626	chr11	-	1575274	1593150	ENSG00000184545	ENST00000397374	37961	downstream	0.813722	0.74763	0.0833748	0.105899
chr11	1939682	1940945	5	0.373431	0.516348	0.015873	0.0347626	chr11	+	1940792	1959936	ENSG00000130595	ENST00000278317	0	TSS	0.373431	0.516348	0.234358	0.146554
chr11	2056027	2057733	6	0.402753	0.48745	0.0151515	0.0347626	chr11	+	1968562	2005752	ENSG00000214026	ENST00000397297	87465	downstream	0.402753	0.48745	0.120432	0.0864067
chr11	2406384	2408471	7	0.741446	0.636369	0.0262238	0.0347626	chr11	+	2398524	2418627	ENSG00000110651	ENST00000263645	7860	genebody	0.741446	0.636369	0.079176	0.0998643
chr11	2535228	2536353	5	0.909151	0.840976	0.031746	0.0347626	chr11	+	2466221	2870221	ENSG00000053918	ENST00000155840	69007	genebody	0.909151	0.840976	0.0317669	0.0831891
chr11	2842314	2845979	6	0.843913	0.770532	0.0411255	0.0413534	chr11	-	2904443	2907111	ENSG00000129757	ENST00000414822	61132	downstream	0.843913	0.770532	0.0515093	0.0716834
chr11	3829603	3830164	5	0.520916	0.43756	0.031746	0.0347626	chr11	+	3819049	3847582	ENSG00000148985	ENST00000300730	10554	genebody	0.520916	0.43756	0.0673212	0.0924834
chr11	5232042	5235748	5	0.851299	0.794158	0.031746	0.0347626	chr11	-	5220968	5221930	ENSG00000176742	ENST00000321255	10112	promoter	0.851299	0.794158	0.0596154	0.0757556
chr11	14993607	14994847	5	0.46163	0.386143	0.015873	0.0347626	chr11	-	14988215	14993832	ENSG00000110680	ENST00000361010	0	TSS	0.46163	0.386143	0.112278	0.124405
chr11	15917670	15920991	5	0.777067	0.691767	0.031746	0.0347626	chr11	-	15987995	16497935	ENSG00000110693	ENST00000396356	576944	downstream	0.777067	0.691767	0.101263	0.124361
chr11	19893328	19897867	6	0.874524	0.797996	0.00865801	0.0347626	chr11	-	20177701	20182159	ENSG00000109851	ENST00000524983	284292	downstream	0.874524	0.797996	0.0547978	0.0652535
chr11	20180295	20181616	7	0.486028	0.396989	0.0174825	0.0347626	chr11	-	20177701	20182159	ENSG00000109851	ENST00000524983	543	genebody	0.486028	0.396989	0.10717	0.126586
chr11	31844164	31844650	5	0.630085	0.561883	0.031746	0.0347626	chr11	-	31806340	31839509	ENSG00000007372	ENST00000419022	4655	promoter	0.630085	0.561883	0.101146	0.0905178
chr11	32448216	32449127	5	0.490525	0.403419	0.031746	0.0347626	chr11	-	32409321	32457176	ENSG00000184937	ENST00000332351	8049	genebody	0.490525	0.403419	0.0365742	0.0343639
chr11	33893531	33900887	6	0.638567	0.764399	0.0411255	0.0413534	chr11	+	33902189	33903338	ENSG00000184566	ENST00000330381	1302	promoter	0.638567	0.764399	0.0469822	0.0359626
chr11	34166535	34168205	5	0.885184	0.794727	0.015873	0.0347626	chr11	+	34127149	34168457	ENSG00000135372	ENST00000257829	39386	genebody	0.885184	0.794727	0.0592094	0.0907629
chr11	36226130	36228438	5	0.675117	0.557805	0.031746	0.0347626	chr11	-	36290834	36294909	ENSG00000196559	ENST00000355500	66471	downstream	0.675117	0.557805	0.267881	0.277112
chr11	47410262	47410830	5	0.735258	0.848922	0.031746	0.0347626	chr11	-	47376411	47400127	ENSG00000066336	ENST00000378538	10135	promoter	0.735258	0.848922	0.100781	0.0793918
chr11	57070154	57071134	5	0.892937	0.820556	0.031746	0.0347626	chr11	-	57067116	57092401	ENSG00000149115	ENST00000358252	21267	genebody	0.892937	0.820556	0.0817963	0.0970823
chr11	62606371	62607879	5	0.513883	0.415059	0.031746	0.0347626	chr11	-	62600384	62609281	ENSG00000133316	ENST00000525239	1402	genebody	0.513883	0.415059	0.111485	0.123899
chr11	63837195	63838064	6	0.783279	0.702629	0.0151515	0.0347626	chr11	+	63870660	63886645	ENSG00000126500	ENST00000246841	32596	promoter	0.783279	0.702629	0.0515801	0.0881121
chr11	63974394	63975067	5	0.711508	0.599409	0.031746	0.0347626	chr11	+	63974206	63991354	ENSG00000149781	ENST00000279227	188	genebody	0.711508	0.599409	0.0565193	0.0862684
chr11	64091279	64094618	5	0.84606	0.750161	0.031746	0.0347626	chr11	+	64085560	64089283	ENSG00000126432	ENST00000265462	5719	downstream	0.84606	0.750161	0.0874686	0.114528
chr11	64141765	64146740	6	0.871687	0.776112	0.0151515	0.0347626	chr11	+	64126620	64139687	ENSG00000162302	ENST00000528057	15145	downstream	0.871687	0.776112	0.0696819	0.0994076
chr11	65689590	65693049	5	0.839866	0.757427	0.00793651	0.0347626	chr11	+	65686728	65689032	ENSG00000175550	ENST00000312515	2862	downstream	0.839866	0.757427	0.0627401	0.0955642
chr11	67074330	67077065	5	0.862008	0.780861	0.031746	0.0347626	chr11	+	67070919	67080071	ENSG00000172830	ENST00000308127	3411	genebody	0.862008	0.780861	0.0739687	0.0966601
chr11	67251164	67254537	7	0.756088	0.609764	0.0262238	0.0347626	chr11	+	67250512	67258574	ENSG00000110711	ENST00000279146	652	genebody	0.756088	0.609764	0.0712091	0.122648
chr11	67979217	67981862	5	0.354161	0.446102	0.031746	0.0347626	chr11	-	67922330	67980882	ENSG00000110066	ENST00000304363	0	TSS	0.354161	0.446102	0.0897075	0.0739835
chr11	68188968	68193570	7	0.846363	0.680824	0.0262238	0.0347626	chr11	+	68228186	68382797	ENSG00000110075	ENST00000393799	34616	promoter	0.846363	0.680824	0.0838229	0.122864
chr11	68550315	68551626	5	0.937435	0.890677	0.015873	0.0347626	chr11	-	68474908	68519032	ENSG00000132749	ENST00000255087	31283	promoter	0.937435	0.890677	0.0322744	0.0519742
chr11	70280216	70281224	5	0.861243	0.764156	0.015873	0.0347626	chr11	+	70244510	70282690	ENSG00000085733	ENST00000346329	35706	genebody	0.861243	0.764156	0.0488763	0.0615453
chr11	70282116	70284854	5	0.789929	0.677284	0.031746	0.0347626	chr11	+	70244510	70282690	ENSG00000085733	ENST00000346329	37606	TES	0.789929	0.677284	0.0724708	0.0973894
chr11	71730426	71735360	6	0.864392	0.793237	0.0411255	0.0413534	chr11	+	71709659	71714799	ENSG00000137496	ENST00000497194	20767	downstream	0.864392	0.793237	0.0483307	0.0747974
chr11	74272190	74276994	5	0.904521	0.77692	0.015873	0.0347626	chr11	+	74204896	74329639	ENSG00000077514	ENST00000528481	67294	genebody	0.904521	0.77692	0.051461	0.113949
chr11	74993027	74997185	7	0.896194	0.822394	0.0378788	0.0404827	chr11	-	74975226	75062749	ENSG00000137486	ENST00000420843	65564	genebody	0.896194	0.822394	0.0357652	0.0497358
chr11	94278407	94280886	5	0.474045	0.587948	0.031746	0.0347626	chr11	+	94277017	94283063	ENSG00000196371	ENST00000358752	1390	genebody	0.474045	0.587948	0.078676	0.0629317
chr11	95282031	95286440	5	0.78617	0.878213	0.015873	0.0347626	chr11	-	95502106	95522955	ENSG00000077458	ENST00000358780	236515	downstream	0.78617	0.878213	0.0862629	0.0522225
chr11	102051826	102054732	6	0.894618	0.814562	0.0021645	0.0347626	chr11	+	101981192	102104154	ENSG00000137693	ENST00000282441	70634	genebody	0.894618	0.814562	0.0569363	0.0556499
chr11	114476249	114483799	27	0.808052	0.71544	0.0032716	0.0347626	chr11	-	114441313	114466472	ENSG00000137634	ENST00000424261	9777	promoter	0.808052	0.71544	0.101935	0.13938
chr11	117416249	117417900	6	0.856541	0.766017	0.025974	0.0347626	chr11	-	117187078	117198754	ENSG00000250699	ENST00000504906	217495	promoter	0.856541	0.766017	0.0337111	0.0689271
chr11	118772434	118773516	5	0.842087	0.737373	0.031746	0.0347626	chr11	-	118756550	118758451	ENSG00000245869	ENST00000498872	13983	promoter	0.842087	0.737373	0.0381593	0.0876872
chr11	119206622	119207820	5	0.898398	0.848921	0.015873	0.0347626	chr11	-	119206959	119208019	ENSG00000245385	ENST00000501918	199	TES	0.898398	0.848921	0.0386679	0.0728269
chr11	119860377	119862801	5	0.698541	0.638803	0.031746	0.0347626	chr11	-	119879313	119882867	ENSG00000255216	ENST00000534423	20066	downstream	0.698541	0.638803	0.136556	0.149862
chr11	123030704	123035104	5	0.764209	0.676687	0.031746	0.0347626	chr11	-	122943035	123065989	ENSG00000166250	ENST00000448775	30885	genebody	0.764209	0.676687	0.135915	0.192292
chr11	129588680	129592037	5	0.779751	0.691315	0.015873	0.0347626	chr11	+	129685714	129729898	ENSG00000151715	ENST00000281441	93677	promoter	0.779751	0.691315	0.0910218	0.125017
chr11	129744705	129747716	5	0.924843	0.882452	0.031746	0.0347626	chr11	-	129733675	129764336	ENSG00000170322	ENST00000446488	16620	genebody	0.924843	0.882452	0.0472425	0.0748765
chr11	133784498	133786696	5	0.805906	0.686402	0.031746	0.0347626	chr11	-	133785185	133826880	ENSG00000080854	ENST00000321016	40184	TES	0.805906	0.686402	0.0420227	0.0638941
chr11	133790295	133792200	6	0.894419	0.824268	0.025974	0.0347626	chr11	-	133785185	133826880	ENSG00000080854	ENST00000321016	34680	genebody	0.894419	0.824268	0.0335214	0.0557071
chr12	2227956	2232003	5	0.793754	0.718999	0.031746	0.0347626	chr12	+	2162464	2802108	ENSG00000151067	ENST00000399655	65492	genebody	0.793754	0.718999	0.102772	0.128264
chr12	2596013	2598569	5	0.807226	0.679915	0.015873	0.0347626	chr12	+	2904119	2913124	ENSG00000004478	ENST00000001008	305550	promoter	0.807226	0.679915	0.0562367	0.0890183
chr12	3640177	3643677	6	0.877748	0.810815	0.0151515	0.0347626	chr12	+	3490515	3702345	ENSG00000111218	ENST00000452611	149662	genebody	0.877748	0.810815	0.049207	0.0704155
chr12	5278449	5280881	5	0.86936	0.791837	0.031746	0.0347626	chr12	+	5153085	5155949	ENSG00000130037	ENST00000252321	125364	downstream	0.86936	0.791837	0.0553336	0.0722539
chr12	10373276	10378246	5	0.870296	0.793224	0.015873	0.0347626	chr12	+	10378657	10467418	ENSG00000134539	ENST00000544747	411	promoter	0.870296	0.793224	0.0272003	0.0739631
chr12	12020875	12022738	5	0.967937	0.926576	0.031746	0.0347626	chr12	+	12224402	12291886	ENSG00000121380	ENST00000396369	201664	promoter	0.967937	0.926576	0.0139675	0.0454877
chr12	12351560	12355451	6	0.900947	0.801531	0.0021645	0.0347626	chr12	-	12268959	12419746	ENSG00000070018	ENST00000261349	64295	genebody	0.900947	0.801531	0.0560928	0.0899944
chr12	45679248	45683243	5	0.895134	0.789738	0.031746	0.0347626	chr12	+	45609803	45834187	ENSG00000177119	ENST00000425752	69445	genebody	0.895134	0.789738	0.0706675	0.111515
chr12	47493077	47495620	5	0.891897	0.830241	0.031746	0.0347626	chr12	-	47469490	47473648	ENSG00000139211	ENST00000266581	19429	promoter	0.891897	0.830241	0.0500716	0.103467
chr12	47602617	47604711	5	0.784302	0.708772	0.00793651	0.0347626	chr12	-	47469490	47473648	ENSG00000139211	ENST00000266581	128969	promoter	0.784302	0.708772	0.112846	0.122615
chr12	50624520	50627400	5	0.885705	0.81316	0.015873	0.0347626	chr12	-	50569571	50677329	ENSG00000050405	ENST00000341247	49929	genebody	0.885705	0.81316	0.0826836	0.100306
chr12	70949698	70951312	5	0.918188	0.838702	0.031746	0.0347626	chr12	-	70910630	71031220	ENSG00000127329	ENST00000334414	79908	genebody	0.918188	0.838702	0.047958	0.0883781
chr12	104766750	104768969	5	0.735136	0.836989	0.031746	0.0347626	chr12	+	104697517	104698980	ENSG00000255150	ENST00000527879	69233	downstream	0.735136	0.836989	0.0788249	0.0399015
chr12	109609368	109611901	5	0.913045	0.845159	0.031746	0.0347626	chr12	+	109554400	109706031	ENSG00000076555	ENST00000338432	54968	genebody	0.913045	0.845159	0.0771537	0.110951
chr12	115407643	115410403	6	0.888776	0.819067	0.025974	0.0347626	chr12	-	115108059	115121969	ENSG00000135111	ENST00000349155	285674	promoter	0.888776	0.819067	0.0484773	0.0793667
chr12	117500611	117502515	5	0.722753	0.648421	0.031746	0.0347626	chr12	-	117476729	117537274	ENSG00000088992	ENST00000335209	34759	genebody	0.722753	0.648421	0.0733835	0.0939307
chr12	119770953	119772779	5	0.342767	0.455693	0.031746	0.0347626	chr12	+	119772517	119978852	ENSG00000183273	ENST00000327554	0	TSS	0.342767	0.455693	0.168266	0.121094
chr12	121694038	121698473	6	0.888577	0.816731	0.004329	0.0347626	chr12	-	121675500	121736111	ENSG00000110931	ENST00000324774	37638	genebody	0.888577	0.816731	0.0506614	0.0878583
chr12	122443346	122444663	5	0.782858	0.672437	0.015873	0.0347626	chr12	+	122457328	122499948	ENSG00000110987	ENST00000538010	12665	promoter	0.782858	0.672437	0.0818857	0.122789
chr12	123986985	123991153	5	0.908735	0.821347	0.00793651	0.0347626	chr12	-	123955925	124018265	ENSG00000188026	ENST00000376874	27112	genebody	0.908735	0.821347	0.0238836	0.0555296
chr12	124156673	124160837	6	0.873074	0.822257	0.025974	0.0347626	chr12	+	124155660	124192948	ENSG00000168778	ENST00000303372	1013	genebody	0.873074	0.822257	0.0719258	0.0950567
chr12	124201194	124204555	5	0.829703	0.754398	0.00793651	0.0347626	chr12	+	124196865	124245549	ENSG00000185344	ENST00000330342	4329	genebody	0.829703	0.754398	0.0873435	0.120389
chr12	124821026	124821592	5	0.918857	0.862937	0.031746	0.0347626	chr12	+	124773710	124800568	ENSG00000178882	ENST00000324038	47316	downstream	0.918857	0.862937	0.0508826	0.0683161
chr12	125041807	125045040	8	0.802731	0.712739	0.0104118	0.0347626	chr12	-	124831139	125052010	ENSG00000196498	ENST00000458234	6970	genebody	0.802731	0.712739	0.0802015	0.104121
chr12	125302322	125304166	5	0.906766	0.815336	0.031746	0.0347626	chr12	-	125261606	125348463	ENSG00000073060	ENST00000339570	44297	genebody	0.906766	0.815336	0.0761261	0.155491
chr12	128472525	128479959	7	0.844674	0.791779	0.00407925	0.0347626	chr12	+	128751948	129192460	ENSG00000181234	ENST00000435159	271989	promoter	0.844674	0.791779	0.0540658	0.0837357
chr12	130954353	130955956	6	0.863387	0.796547	0.0151515	0.0347626	chr12	+	130822432	130857182	ENSG00000125207	ENST00000245255	131921	downstream	0.863387	0.796547	0.0640269	0.101545
chr12	131720579	131721480	6	0.874972	0.797114	0.025974	0.0347626	chr12	+	131438452	131625792	ENSG00000111452	ENST00000261654	282127	downstream	0.874972	0.797114	0.0406221	0.0875598
chr12	132394988	132396562	7	0.876227	0.813392	0.00407925	0.0347626	chr12	+	132379196	132407695	ENSG00000177169	ENST00000321867	15792	genebody	0.876227	0.813392	0.0640737	0.0966724
chr12	132623662	132624804	5	0.891168	0.8357	0.031746	0.0347626	chr12	-	132621139	132628880	ENSG00000185163	ENST00000397333	4076	genebody	0.891168	0.8357	0.0358103	0.055346
chr12	132645030	132647121	6	0.584454	0.652411	0.00865801	0.0347626	chr12	+	132628993	132636986	ENSG00000184967	ENST00000330579	16037	downstream	0.584454	0.652411	0.11806	0.10366
chr12	133365397	133370947	6	0.89108	0.791069	0.025974	0.0347626	chr12	-	133302254	133338474	ENSG00000176915	ENST00000357997	26923	promoter	0.89108	0.791069	0.0489262	0.106068
chr12	133375520	133378673	6	0.94015	0.889974	0.025974	0.0347626	chr12	-	133345495	133405288	ENSG00000090615	ENST00000204726	26615	genebody	0.94015	0.889974	0.0297515	0.0493865
chr13	21561985	21563390	7	0.895098	0.83342	0.0174825	0.0347626	chr13	-	21547171	21635686	ENSG00000150457	ENST00000382592	72296	genebody	0.895098	0.83342	0.0442139	0.0830225
chr13	26246991	26251644	5	0.838778	0.784084	0.031746	0.0347626	chr13	+	26442061	26455095	ENSG00000215549	ENST00000400553	190417	promoter	0.838778	0.784084	0.0704898	0.111552
chr13	27592732	27596882	11	0.779377	0.67006	0.0125862	0.0347626	chr13	-	27640293	27746033	ENSG00000152484	ENST00000282344	149151	downstream	0.779377	0.67006	0.0520974	0.108483
chr13	27646945	27649430	5	0.874362	0.778495	0.031746	0.0347626	chr13	-	27640293	27746033	ENSG00000152484	ENST00000282344	96603	genebody	0.874362	0.778495	0.055552	0.0979641
chr13	28496525	28498040	5	0.614987	0.430434	0.031746	0.0347626	chr13	+	28494157	28500368	ENSG00000139515	ENST00000381033	2368	genebody	0.614987	0.430434	0.113787	0.146958
chr13	28498040	28501161	7	0.536767	0.378242	0.0174825	0.0347626	chr13	+	28494157	28500368	ENSG00000139515	ENST00000381033	3883	TES	0.536767	0.378242	0.0872931	0.12551
chr13	29599301	29600997	6	0.847456	0.772282	0.00865801	0.0347626	chr13	+	29598748	30077892	ENSG00000132938	ENST00000431530	553	genebody	0.847456	0.772282	0.0648417	0.116323
chr13	31902155	31907455	5	0.926791	0.876989	0.031746	0.0347626	chr13	+	31774073	31906413	ENSG00000187676	ENST00000343307	128082	TES	0.926791	0.876989	0.0472686	0.0690437
chr13	49794927	49795608	5	0.570787	0.4053	0.031746	0.0347626	chr13	+	49794474	49796513	ENSG00000102539	ENST00000398307	453	genebody	0.570787	0.4053	0.107992	0.093098
chr13	88324614	88326878	5	0.661354	0.525873	0.031746	0.0347626	chr13	+	88324870	88331868	ENSG00000165300	ENST00000325089	0	TSS	0.661354	0.525873	0.0890108	0.0977091
chr13	98894900	98898147	6	0.877094	0.782653	0.0151515	0.0347626	chr13	-	98828039	98829519	ENSG00000139797	ENST00000267291	65381	promoter	0.877094	0.782653	0.0526798	0.0742399
chr13	98972344	98974944	6	0.885973	0.803223	0.0151515	0.0347626	chr13	-	98828039	98829519	ENSG00000139797	ENST00000267291	142825	promoter	0.885973	0.803223	0.0645532	0.08568
chr13	99644788	99646770	5	0.808985	0.72249	0.031746	0.0347626	chr13	-	99445741	99738660	ENSG00000088387	ENST00000400220	91890	genebody	0.808985	0.72249	0.0524493	0.110312
chr13	100360530	100362908	5	0.905027	0.843765	0.015873	0.0347626	chr13	+	100258919	100549387	ENSG00000125246	ENST00000376355	101611	genebody	0.905027	0.843765	0.0452434	0.0763313
chr13	109776671	109779832	6	0.673521	0.726523	0.025974	0.0347626	chr13	+	109248500	109860355	ENSG00000041515	ENST00000356711	528171	genebody	0.673521	0.726523	0.12755	0.113604
chr13	111339734	111342246	5	0.919159	0.858971	0.00793651	0.0347626	chr13	-	111290133	111358450	ENSG00000134905	ENST00000542993	16204	genebody	0.919159	0.858971	0.0439468	0.0756177
chr13	112721448	112722551	6	0.548334	0.413155	0.004329	0.0347626	chr13	+	112721913	112726020	ENSG00000182968	ENST00000330949	0	TSS	0.548334	0.413155	0.120201	0.162284
chr13	113420267	113422728	5	0.841514	0.734484	0.015873	0.0347626	chr13	+	113344643	113541482	ENSG00000068650	ENST00000375645	75624	genebody	0.841514	0.734484	0.0658067	0.0994634
chr13	113616970	113618674	5	0.849774	0.768223	0.031746	0.0347626	chr13	+	113548692	113751175	ENSG00000126217	ENST00000375608	68278	genebody	0.849774	0.768223	0.0710793	0.103715
chr13	113748141	113750027	6	0.853573	0.770998	0.025974	0.0347626	chr13	+	113760121	113774995	ENSG00000057593	ENST00000375581	10094	promoter	0.853573	0.770998	0.0524431	0.0878087
chr13	113992442	113993145	5	0.9025	0.837837	0.031746	0.0347626	chr13	-	113978544	114018441	ENSG00000139835	ENST00000375431	25296	genebody	0.9025	0.837837	0.0441985	0.0647016
chr14	20875593	20879377	6	0.923014	0.825895	0.025974	0.0347626	chr14	-	20833826	20881580	ENSG00000129566	ENST00000262715	2203	genebody	0.923014	0.825895	0.0626834	0.123245
chr14	23524438	23524866	5	0.868088	0.72971	0.015873	0.0347626	chr14	-	23516271	23526747	ENSG00000139880	ENST00000422751	1881	genebody	0.868088	0.72971	0.0734396	0.162481
chr14	24528509	24531921	6	0.825192	0.748656	0.025974	0.0347626	chr14	+	24521206	24538916	ENSG00000186648	ENST00000334420	7303	genebody	0.825192	0.748656	0.108738	0.13677
chr14	30766943	30772018	5	0.831379	0.777082	0.031746	0.0347626	chr14	-	30133018	30661104	ENSG00000184304	ENST00000549503	105839	promoter	0.831379	0.777082	0.0453365	0.0473846
chr14	34270090	34271894	5	0.843619	0.754894	0.00793651	0.0347626	chr14	-	34398305	34692083	ENSG00000129521	ENST00000487915	420189	downstream	0.843619	0.754894	0.0670822	0.0930437
chr14	53313797	53316851	5	0.820265	0.746956	0.031746	0.0347626	chr14	-	53241912	53258319	ENSG00000100522	ENST00000216410	55478	promoter	0.820265	0.746956	0.108642	0.153702
chr14	54364997	54368282	5	0.850518	0.780031	0.031746	0.0347626	chr14	-	54416454	54423529	ENSG00000125378	ENST00000245451	55247	downstream	0.850518	0.780031	0.09667	0.113691
chr14	57273706	57275687	7	0.616378	0.476457	0.00699301	0.0347626	chr14	-	57267426	57277187	ENSG00000165588	ENST00000339475	1500	genebody	0.616378	0.476457	0.0785832	0.092812
chr14	60976921	60978133	5	0.499913	0.394959	0.031746	0.0347626	chr14	+	60975869	60978527	ENSG00000184302	ENST00000327720	1052	genebody	0.499913	0.394959	0.065599	0.0601207
chr14	61120606	61122826	5	0.410858	0.308948	0.015873	0.0347626	chr14	-	61111989	61119833	ENSG00000126778	ENST00000555955	773	promoter	0.410858	0.308948	0.0848455	0.072792
chr14	65292152	65294238	6	0.819036	0.702175	0.0021645	0.0347626	chr14	-	65215673	65346601	ENSG00000070182	ENST00000556626	52363	genebody	0.819036	0.702175	0.0446771	0.0713756
chr14	69369257	69372430	5	0.916664	0.853868	0.031746	0.0347626	chr14	-	69340860	69446157	ENSG00000072110	ENST00000193403	73727	genebody	0.916664	0.853868	0.0377872	0.051615
chr14	75077672	75078618	6	0.565967	0.484641	0.0151515	0.0347626	chr14	-	74964873	75079034	ENSG00000119681	ENST00000261978	416	genebody	0.565967	0.484641	0.112275	0.110732
chr14	76420448	76425409	5	0.927561	0.880924	0.031746	0.0347626	chr14	-	76424545	76447534	ENSG00000119699	ENST00000238682	22125	TES	0.927561	0.880924	0.0281184	0.0556747
chr14	90888358	90892664	7	0.848438	0.794764	0.0262238	0.0347626	chr14	+	90863327	90874605	ENSG00000198668	ENST00000356978	25031	downstream	0.848438	0.794764	0.0462368	0.0570092
chr14	91569401	91573719	6	0.824148	0.742413	0.0021645	0.0347626	chr14	+	91580407	91691703	ENSG00000133943	ENST00000256324	6688	promoter	0.824148	0.742413	0.110516	0.130087
chr14	94570243	94572289	5	0.896561	0.79328	0.031746	0.0347626	chr14	+	94571182	94582191	ENSG00000165949	ENST00000554448	0	TSS	0.896561	0.79328	0.0567767	0.0981361
chr14	95727470	95730666	6	0.891303	0.802543	0.025974	0.0347626	chr14	-	95654735	95786243	ENSG00000165959	ENST00000298912	55577	genebody	0.891303	0.802543	0.0446566	0.0935199
chr14	97058746	97059338	5	0.496791	0.37365	0.015873	0.0347626	chr14	+	96968710	97033448	ENSG00000090060	ENST00000216277	90036	downstream	0.496791	0.37365	0.0444674	0.0629444
chr14	98720135	98724013	5	0.917797	0.864868	0.031746	0.0347626	chr14	-	98391947	98444461	ENSG00000246223	ENST00000499006	275674	promoter	0.917797	0.864868	0.0531746	0.0816135
chr14	99382328	99384608	5	0.722546	0.646939	0.031746	0.0347626	chr14	-	99391474	99394142	ENSG00000259119	ENST00000554025	9534	downstream	0.722546	0.646939	0.0615244	0.0611084
chr14	101291856	101293014	7	0.725077	0.645521	0.0174825	0.0347626	chr14	-	101346992	101351184	ENSG00000254656	ENST00000534062	58170	downstream	0.725077	0.645521	0.0910888	0.119335
chr14	102172424	102173607	6	0.509712	0.41285	0.0151515	0.0347626	chr14	+	102196774	102198859	ENSG00000258512	ENST00000556973	23167	promoter	0.509712	0.41285	0.0736356	0.146312
chr14	102531548	102533612	5	0.807438	0.702694	0.031746	0.0347626	chr14	-	102547386	102606023	ENSG00000080824	ENST00000334701	72411	downstream	0.807438	0.702694	0.116969	0.158604
chr14	103346309	103348471	5	0.890064	0.794512	0.031746	0.0347626	chr14	+	103389004	103397529	ENSG00000166126	ENST00000299155	40533	promoter	0.890064	0.794512	0.0886015	0.141513
chr14	105453646	105454570	5	0.835852	0.771942	0.00793651	0.0347626	chr14	+	105452130	105461849	ENSG00000140104	ENST00000547315	1516	genebody	0.835852	0.771942	0.0747134	0.0986642
chr14	105671442	105673580	6	0.667956	0.607288	0.0411255	0.0413534	chr14	-	105639277	105647648	ENSG00000183828	ENST00000535832	23794	promoter	0.667956	0.607288	0.0456239	0.0757086
chr14	105719746	105722782	6	0.877106	0.795284	0.004329	0.0347626	chr14	+	105714827	105717421	ENSG00000184887	ENST00000536364	4919	downstream	0.877106	0.795284	0.0656262	0.118635
chr15	25456897	25458398	5	0.848272	0.794315	0.031746	0.0347626	chr15	-	25582381	25684128	ENSG00000114062	ENST00000232165	225730	downstream	0.848272	0.794315	0.0847696	0.115649
chr15	26089993	26091195	5	0.823002	0.724572	0.031746	0.0347626	chr15	-	25922420	26108355	ENSG00000206190	ENST00000356865	17160	genebody	0.823002	0.724572	0.0762317	0.14189
chr15	29891024	29894902	5	0.75212	0.803847	0.031746	0.0347626	chr15	-	29412455	29862927	ENSG00000104059	ENST00000261275	28097	promoter	0.75212	0.803847	0.108824	0.0738629
chr15	31378679	31381733	8	0.898316	0.847877	0.00699301	0.0347626	chr15	-	31293553	31453476	ENSG00000134160	ENST00000542188	71743	genebody	0.898316	0.847877	0.0713104	0.0923194
chr15	31815478	31819490	8	0.849708	0.789592	0.0104118	0.0347626	chr15	-	31773281	31947542	ENSG00000169918	ENST00000307050	128052	genebody	0.849708	0.789592	0.0435577	0.0670431
chr15	34266895	34270586	5	0.918723	0.82655	0.00793651	0.0347626	chr15	+	34261089	34357295	ENSG00000184984	ENST00000383263	5806	genebody	0.918723	0.82655	0.0366094	0.0955406
chr15	41361663	41368102	7	0.901504	0.829845	0.0174825	0.0347626	chr15	-	41271078	41408444	ENSG00000128908	ENST00000361937	40342	genebody	0.901504	0.829845	0.0439523	0.0889646
chr15	62990175	62993422	6	0.913597	0.839709	0.00865801	0.0347626	chr15	+	62939477	63136830	ENSG00000171914	ENST00000306829	50698	genebody	0.913597	0.839709	0.0422126	0.0781091
chr15	63058983	63061687	5	0.886972	0.778244	0.031746	0.0347626	chr15	+	62939477	63136830	ENSG00000171914	ENST00000306829	119506	genebody	0.886972	0.778244	0.0482638	0.0812112
chr15	63116248	63118952	5	0.862377	0.820589	0.015873	0.0347626	chr15	+	62939477	63136830	ENSG00000171914	ENST00000306829	176771	genebody	0.862377	0.820589	0.0706995	0.0802958
chr15	67377131	67378101	5	0.706299	0.630336	0.031746	0.0347626	chr15	+	67358183	67487533	ENSG00000166949	ENST00000327367	18948	genebody	0.706299	0.630336	0.128353	0.143056
chr15	67428763	67430695	6	0.828126	0.726843	0.00865801	0.0347626	chr15	+	67358183	67487533	ENSG00000166949	ENST00000327367	70580	genebody	0.828126	0.726843	0.0708941	0.109143
chr15	74520956	74525447	8	0.739521	0.612736	0.0498834	0.0498834	chr15	+	74509613	74628811	ENSG00000140481	ENST00000321288	11343	genebody	0.739521	0.612736	0.095233	0.139443
chr15	75146861	75149058	5	0.865908	0.746384	0.031746	0.0347626	chr15	-	75128459	75135552	ENSG00000140474	ENST00000440863	11309	promoter	0.865908	0.746384	0.0782136	0.136743
chr15	79080122	79081966	5	0.745923	0.831909	0.031746	0.0347626	chr15	+	79102829	79190072	ENSG00000185787	ENST00000379535	20863	promoter	0.745923	0.831909	0.0997308	0.072227
chr15	81393792	81398035	6	0.690194	0.587274	0.025974	0.0347626	chr15	+	81426644	81441515	ENSG00000156206	ENST00000398681	28609	promoter	0.690194	0.587274	0.11859	0.19654
chr15	81608427	81610208	5	0.915191	0.802387	0.00793651	0.0347626	chr15	-	81601394	81616482	ENSG00000172345	ENST00000302824	6274	genebody	0.915191	0.802387	0.030906	0.0530087
chr15	85360377	85360861	5	0.576022	0.468594	0.031746	0.0347626	chr15	+	85359911	85416713	ENSG00000136383	ENST00000258888	466	genebody	0.576022	0.468594	0.0771493	0.1221
chr15	91483999	91486150	5	0.921264	0.883937	0.031746	0.0347626	chr15	-	91474148	91475799	ENSG00000184508	ENST00000394272	8200	promoter	0.921264	0.883937	0.0364921	0.0496162
chr15	99652356	99653919	5	0.900993	0.825153	0.031746	0.0347626	chr15	+	99645286	99675770	ENSG00000182253	ENST00000328642	7070	genebody	0.900993	0.825153	0.0448215	0.0665925
chr15	100269613	100271148	5	0.931116	0.868793	0.015873	0.0347626	chr15	-	100267610	100273626	ENSG00000183060	ENST00000344791	2478	genebody	0.931116	0.868793	0.045002	0.0881477
chr15	101589755	101591442	5	0.868484	0.808559	0.031746	0.0347626	chr15	+	101459420	101610317	ENSG00000154237	ENST00000388948	130335	genebody	0.868484	0.808559	0.0635227	0.0686658
chr15	101842252	101844907	5	0.889602	0.831838	0.015873	0.0347626	chr15	-	101821715	101835487	ENSG00000131876	ENST00000254193	6765	promoter	0.889602	0.831838	0.0551195	0.0689236
chr15	101967295	101969517	5	0.925363	0.870617	0.015873	0.0347626	chr15	-	101844134	102029873	ENSG00000140479	ENST00000358417	60356	genebody	0.925363	0.870617	0.028985	0.0388003
chr16	508035	509970	5	0.809261	0.740278	0.031746	0.0347626	chr16	+	475619	573011	ENSG00000090565	ENST00000262305	32416	genebody	0.809261	0.740278	0.122905	0.143324
chr16	920702	921701	6	0.914834	0.872499	0.025974	0.0347626	chr16	+	855443	863858	ENSG00000167945	ENST00000301698	65259	downstream	0.914834	0.872499	0.0313271	0.0495975
chr16	1584249	1585870	5	0.757085	0.648511	0.031746	0.0347626	chr16	+	1584231	1605243	ENSG00000131634	ENST00000253934	18	genebody	0.757085	0.648511	0.0263425	0.0340603
chr16	3790413	3795662	5	0.842917	0.778881	0.031746	0.0347626	chr16	-	3708038	3767565	ENSG00000126602	ENST00000246957	22848	promoter	0.842917	0.778881	0.0851757	0.106758
chr16	10009088	10014584	5	0.755971	0.828545	0.031746	0.0347626	chr16	-	9847261	10276611	ENSG00000183454	ENST00000396573	262027	genebody	0.755971	0.828545	0.154732	0.0908799
chr16	11074273	11077087	8	0.847577	0.768536	0.0206682	0.0347626	chr16	+	11038345	11276046	ENSG00000038532	ENST00000542102	35928	genebody	0.847577	0.768536	0.0386159	0.0601836
chr16	11765708	11767276	5	0.766958	0.662446	0.031746	0.0347626	chr16	+	11762270	11773015	ENSG00000184602	ENST00000329565	3438	genebody	0.766958	0.662446	0.104538	0.158288
chr16	11843325	11846056	6	0.897886	0.842191	0.00865801	0.0347626	chr16	-	11772943	11836648	ENSG00000153066	ENST00000283033	6677	promoter	0.897886	0.842191	0.0639355	0.0906847
chr16	12996144	12997154	6	0.548381	0.445052	0.004329	0.0347626	chr16	+	12995455	13329566	ENSG00000237515	ENST00000424107	689	genebody	0.548381	0.445052	0.0578677	0.0702146
chr16	14273764	14278172	5	0.888022	0.819238	0.031746	0.0347626	chr16	+	14173145	14360629	ENSG00000186260	ENST00000318282	100619	genebody	0.888022	0.819238	0.0712309	0.114324
chr16	16131393	16134237	9	0.902	0.828724	0.0106129	0.0347626	chr16	+	16043434	16236931	ENSG00000103222	ENST00000349029	87959	genebody	0.902	0.828724	0.0552077	0.100673
chr16	19070495	19074277	5	0.835021	0.752828	0.00793651	0.0347626	chr16	+	19078921	19091417	ENSG00000167186	ENST00000321998	4644	promoter	0.835021	0.752828	0.0800754	0.0857847
chr16	27473399	27474486	5	0.895089	0.847888	0.031746	0.0347626	chr16	+	27413686	27461879	ENSG00000103522	ENST00000337929	59713	downstream	0.895089	0.847888	0.0496549	0.0612186
chr16	27543158	27549120	8	0.797352	0.71849	0.0281274	0.0347626	chr16	-	27471935	27561251	ENSG00000077235	ENST00000388971	12131	genebody	0.797352	0.71849	0.136483	0.190052
chr16	28617706	28620067	5	0.863636	0.774568	0.015873	0.0347626	chr16	-	28603264	28608430	ENSG00000197165	ENST00000335715	9276	promoter	0.863636	0.774568	0.0806199	0.107621
chr16	54317371	54319903	5	0.449145	0.375666	0.015873	0.0347626	chr16	-	54317216	54320378	ENSG00000177508	ENST00000329734	475	genebody	0.449145	0.375666	0.097784	0.121076
chr16	56373573	56374625	5	0.541257	0.661692	0.031746	0.0347626	chr16	-	56395364	56459448	ENSG00000159461	ENST00000290649	84823	downstream	0.541257	0.661692	0.167824	0.098875
chr16	66997875	67000276	6	0.828568	0.710248	0.004329	0.0347626	chr16	+	66995140	67008999	ENSG00000172828	ENST00000303334	2735	genebody	0.828568	0.710248	0.0637634	0.0983824
chr16	75195262	75199453	5	0.910556	0.862119	0.031746	0.0347626	chr16	+	75182421	75206129	ENSG00000184517	ENST00000332307	12841	genebody	0.910556	0.862119	0.0443614	0.071582
chr16	81418386	81422913	9	0.905053	0.831845	0.0244344	0.0347626	chr16	+	81478775	81745367	ENSG00000153815	ENST00000537098	55862	promoter	0.905053	0.831845	0.0597116	0.096699
chr16	81912549	81914622	5	0.866475	0.816729	0.031746	0.0347626	chr16	+	81812907	81991898	ENSG00000197943	ENST00000359376	99642	genebody	0.866475	0.816729	0.0463304	0.0830333
chr16	84210368	84211643	5	0.429935	0.514427	0.015873	0.0347626	chr16	-	84211464	84220662	ENSG00000103168	ENST00000341690	9019	TES	0.429935	0.514427	0.196312	0.170898
chr16	84441716	84443739	5	0.885653	0.827923	0.031746	0.0347626	chr16	+	84402133	84497792	ENSG00000064270	ENST00000262429	39583	genebody	0.885653	0.827923	0.058532	0.0597022
chr16	84645944	84647883	6	0.923775	0.833124	0.025974	0.0347626	chr16	-	84599200	84651683	ENSG00000103187	ENST00000262428	3800	genebody	0.923775	0.833124	0.0392906	0.0830861
chr16	85560936	85561302	5	0.739856	0.671308	0.015873	0.0347626	chr16	+	85646822	85709810	ENSG00000131149	ENST00000253458	85520	promoter	0.739856	0.671308	0.125245	0.158403
chr16	85673868	85675487	7	0.641767	0.720718	0.0174825	0.0347626	chr16	+	85646822	85709810	ENSG00000131149	ENST00000253458	27046	genebody	0.641767	0.720718	0.112057	0.109493
chr16	85727596	85730845	6	0.678849	0.761881	0.025974	0.0347626	chr16	-	85709804	85722605	ENSG00000131153	ENST00000253462	4991	promoter	0.678849	0.761881	0.121197	0.0871796
chr16	85942713	85945517	5	0.785455	0.652446	0.00793651	0.0347626	chr16	+	85932409	85956197	ENSG00000140968	ENST00000268638	10304	genebody	0.785455	0.652446	0.102006	0.150583
chr16	87370203	87373216	5	0.91569	0.878474	0.031746	0.0347626	chr16	-	87336423	87351022	ENSG00000131152	ENST00000253461	19181	promoter	0.91569	0.878474	0.0412975	0.0727485
chr16	87416331	87418053	5	0.555236	0.46114	0.00793651	0.0347626	chr16	-	87362944	87417394	ENSG00000103264	ENST00000311635	0	TSS	0.555236	0.46114	0.0943449	0.107644
chr16	87460144	87463512	5	0.910398	0.84659	0.031746	0.0347626	chr16	+	87425406	87438385	ENSG00000140941	ENST00000268607	34738	downstream	0.910398	0.84659	0.0415508	0.0722043
chr16	87757535	87759421	5	0.879153	0.81744	0.031746	0.0347626	chr16	-	87731749	87739290	ENSG00000205047	ENST00000446344	18245	promoter	0.879153	0.81744	0.0660786	0.0907896
chr16	88465211	88466634	6	0.845179	0.75469	0.0151515	0.0347626	chr16	+	88493879	88507165	ENSG00000225614	ENST00000437464	27245	promoter	0.845179	0.75469	0.0929034	0.159636
chr16	88740512	88742761	5	0.533199	0.630777	0.015873	0.0347626	chr16	-	88744090	88752882	ENSG00000185669	ENST00000332281	10121	downstream	0.533199	0.630777	0.0397358	0.0115705
chr16	90045085	90047262	5	0.857008	0.753312	0.031746	0.0347626	chr16	-	90036206	90038942	ENSG00000177946	ENST00000314994	6143	promoter	0.857008	0.753312	0.0746353	0.140743
chr17	1820335	1821808	6	0.78996	0.707678	0.0151515	0.0347626	chr17	+	1733266	1802848	ENSG00000132383	ENST00000254719	87069	downstream	0.78996	0.707678	0.100425	0.131648
chr17	2885726	2888381	6	0.875668	0.822669	0.0411255	0.0413534	chr17	-	2995355	2996290	ENSG00000184166	ENST00000331459	107909	downstream	0.875668	0.822669	0.0449545	0.0569956
chr17	3493112	3494237	6	0.874967	0.792366	0.00865801	0.0347626	chr17	-	3468743	3500392	ENSG00000196689	ENST00000174621	6155	genebody	0.874967	0.792366	0.0539601	0.102425
chr17	4557284	4560330	5	0.808977	0.692336	0.031746	0.0347626	chr17	-	4534781	4545589	ENSG00000161905	ENST00000545513	11695	promoter	0.808977	0.692336	0.0615752	0.139431
chr17	4802735	4803792	5	0.47794	0.345092	0.031746	0.0347626	chr17	+	4802831	4806227	ENSG00000205710	ENST00000381365	0	TSS	0.47794	0.345092	0.0715299	0.137253
chr17	4910796	4912517	5	0.913824	0.818486	0.00793651	0.0347626	chr17	+	4901243	4931696	ENSG00000129250	ENST00000320785	9553	genebody	0.913824	0.818486	0.046322	0.0677124
chr17	10234190	10236418	5	0.855816	0.782813	0.031746	0.0347626	chr17	-	10204183	10276322	ENSG00000006788	ENST00000252172	39904	genebody	0.855816	0.782813	0.00841712	0.0245286
chr17	11555695	11557597	6	0.853695	0.743422	0.0411255	0.0413534	chr17	+	11501748	11873485	ENSG00000007174	ENST00000262442	53947	genebody	0.853695	0.743422	0.0352583	0.0779139
chr17	12854695	12855967	5	0.89002	0.782745	0.00793651	0.0347626	chr17	-	12894930	12921381	ENSG00000006744	ENST00000426905	65414	downstream	0.89002	0.782745	0.0459292	0.0944318
chr17	12877286	12878837	5	0.667788	0.524996	0.031746	0.0347626	chr17	-	12894930	12921381	ENSG00000006744	ENST00000426905	42544	downstream	0.667788	0.524996	0.119375	0.181945
chr17	15150110	15154939	6	0.840835	0.746782	0.0411255	0.0413534	chr17	-	15133095	15168643	ENSG00000109099	ENST00000312280	13704	genebody	0.840835	0.746782	0.0734367	0.0788522
chr17	16933411	16934025	5	0.878151	0.809594	0.031746	0.0347626	chr17	+	16946107	17088874	ENSG00000133030	ENST00000395811	12082	promoter	0.878151	0.809594	0.047534	0.0727719
chr17	17649184	17652681	6	0.843178	0.800628	0.025974	0.0347626	chr17	-	17680000	17682843	ENSG00000226746	ENST00000543475	30162	downstream	0.843178	0.800628	0.0765846	0.0996837
chr17	19959712	19962773	5	0.814095	0.894713	0.031746	0.0347626	chr17	+	19912614	20222339	ENSG00000128487	ENST00000395530	47098	genebody	0.814095	0.894713	0.102454	0.0602855
chr17	21269932	21271454	5	0.827272	0.7661	0.031746	0.0347626	chr17	+	21279699	21320404	ENSG00000184185	ENST00000331718	8245	promoter	0.827272	0.7661	0.0416485	0.0834351
chr17	27939999	27941531	5	0.485891	0.398612	0.015873	0.0347626	chr17	-	27941774	27949917	ENSG00000167549	ENST00000345068	8386	downstream	0.485891	0.398612	0.0683853	0.0755077
chr17	28899229	28900959	5	0.68447	0.774461	0.00793651	0.0347626	chr17	-	28900489	28903499	ENSG00000231421	ENST00000436477	2540	TES	0.68447	0.774461	0.116137	0.0906713
chr17	39909885	39911377	5	0.861296	0.780575	0.031746	0.0347626	chr17	-	39775692	39928106	ENSG00000173801	ENST00000540235	16729	genebody	0.861296	0.780575	0.0417907	0.0853411
chr17	40751936	40756458	6	0.826243	0.746065	0.0411255	0.0413534	chr17	+	40761358	40767254	ENSG00000131462	ENST00000251413	4900	promoter	0.826243	0.746065	0.104744	0.137852
chr17	40847756	40849590	6	0.908691	0.836116	0.0151515	0.0347626	chr17	+	40834632	40852010	ENSG00000108797	ENST00000264638	13124	genebody	0.908691	0.836116	0.063251	0.103365
chr17	41905187	41908519	5	0.908796	0.820268	0.015873	0.0347626	chr17	-	41878811	41910538	ENSG00000161647	ENST00000398389	2019	genebody	0.908796	0.820268	0.0463367	0.0866004
chr17	42087749	42091448	5	0.909073	0.853104	0.00793651	0.0347626	chr17	-	42088559	42092345	ENSG00000091947	ENST00000206380	897	TES	0.909073	0.853104	0.046665	0.093928
chr17	42948499	42952620	5	0.894062	0.823682	0.00793651	0.0347626	chr17	+	42925279	42927840	ENSG00000131097	ENST00000253410	23220	downstream	0.894062	0.823682	0.0604798	0.125507
chr17	48902969	48905325	5	0.916632	0.861164	0.00793651	0.0347626	chr17	+	48912771	48919709	ENSG00000173714	ENST00000311378	7446	promoter	0.916632	0.861164	0.0445193	0.0558152
chr17	55533450	55537073	5	0.858975	0.760541	0.031746	0.0347626	chr17	+	55333212	55757482	ENSG00000153944	ENST00000416426	200238	genebody	0.858975	0.760541	0.0389213	0.0998772
chr17	55962517	55963220	5	0.811633	0.735788	0.031746	0.0347626	chr17	-	55916842	55927399	ENSG00000181610	ENST00000313608	35118	promoter	0.811633	0.735788	0.075738	0.0837623
chr17	56408066	56412800	8	0.69843	0.617107	0.0281274	0.0347626	chr17	-	56378598	56406152	ENSG00000005379	ENST00000268893	1914	promoter	0.69843	0.617107	0.0584043	0.0800349
chr17	58691116	58692745	5	0.876093	0.816159	0.031746	0.0347626	chr17	+	58677554	58742036	ENSG00000170836	ENST00000305921	13562	genebody	0.876093	0.816159	0.0699703	0.0941113
chr17	58868198	58869902	5	0.913718	0.841474	0.031746	0.0347626	chr17	+	58755172	59470198	ENSG00000141376	ENST00000407086	113026	genebody	0.913718	0.841474	0.0623041	0.108691
chr17	69890120	69892252	5	0.877258	0.764521	0.031746	0.0347626	chr17	+	70117161	70122561	ENSG00000125398	ENST00000245479	224909	promoter	0.877258	0.764521	0.0735943	0.11929
chr17	70623582	70626783	6	0.896282	0.837224	0.0151515	0.0347626	chr17	-	70642086	71088853	ENSG00000133195	ENST00000255559	462070	downstream	0.896282	0.837224	0.0660026	0.0908472
chr17	72250602	72253502	6	0.614754	0.748887	0.0411255	0.0413534	chr17	+	72270386	72311022	ENSG00000171595	ENST00000311014	16884	promoter	0.614754	0.748887	0.203346	0.126774
chr17	73214315	73216311	5	0.905829	0.84454	0.031746	0.0347626	chr17	+	73201597	73231854	ENSG00000125450	ENST00000245544	12718	genebody	0.905829	0.84454	0.0565895	0.0832168
chr17	73693993	73696768	5	0.613961	0.662444	0.031746	0.0347626	chr17	+	73713474	73753898	ENSG00000132470	ENST00000450894	16706	promoter	0.613961	0.662444	0.092545	0.0964641
chr17	75088054	75091117	5	0.794324	0.728187	0.015873	0.0347626	chr17	+	75084831	75212884	ENSG00000129657	ENST00000392476	3223	genebody	0.794324	0.728187	0.156669	0.181294
chr17	76352174	76354669	7	0.705907	0.590908	0.0174825	0.0347626	chr17	-	76352864	76356158	ENSG00000184557	ENST00000330871	1489	TES	0.705907	0.590908	0.0852949	0.100365
chr17	76586209	76587592	5	0.810119	0.865328	0.031746	0.0347626	chr17	-	76419778	76573476	ENSG00000187775	ENST00000389840	12733	promoter	0.810119	0.865328	0.092261	0.0692417
chr17	78163918	78164762	5	0.914067	0.842225	0.031746	0.0347626	chr17	+	78152274	78182855	ENSG00000141527	ENST00000344227	11644	genebody	0.914067	0.842225	0.0371806	0.0727466
chr17	78799818	78800448	5	0.898458	0.857151	0.031746	0.0347626	chr17	+	78965641	78973932	ENSG00000176108	ENST00000325167	165193	promoter	0.898458	0.857151	0.0380072	0.0758191
chr17	79068338	79069055	5	0.650384	0.563832	0.015873	0.0347626	chr17	+	79008947	79091232	ENSG00000175866	ENST00000435091	59391	genebody	0.650384	0.563832	0.0988532	0.137828
chr17	79131236	79132242	5	0.663506	0.78512	0.031746	0.0347626	chr17	-	79091108	79139872	ENSG00000181409	ENST00000374792	7630	genebody	0.663506	0.78512	0.110481	0.0676658
chr18	12899295	12901914	5	0.904868	0.835934	0.00793651	0.0347626	chr18	-	12785477	12884337	ENSG00000175354	ENST00000327283	14958	promoter	0.904868	0.835934	0.0481256	0.0884796
chr18	20376840	20378767	5	0.624232	0.744301	0.031746	0.0347626	chr18	+	20513290	20606449	ENSG00000101773	ENST00000327155	134523	promoter	0.624232	0.744301	0.121387	0.0864593
chr18	35011542	35014354	5	0.803679	0.852606	0.031746	0.0347626	chr18	-	34823010	35146000	ENSG00000101489	ENST00000361683	131646	genebody	0.803679	0.852606	0.0752834	0.0513244
chr18	67375744	67379441	5	0.731153	0.803966	0.031746	0.0347626	chr18	-	67528097	67624160	ENSG00000150637	ENST00000280200	244719	downstream	0.731153	0.803966	0.141855	0.106091
chr18	68052459	68055599	5	0.849302	0.740158	0.031746	0.0347626	chr18	+	67956168	67997436	ENSG00000170677	ENST00000397942	96291	downstream	0.849302	0.740158	0.0856186	0.15345
chr18	72930602	72933778	5	0.697589	0.583604	0.015873	0.0347626	chr18	+	72922752	73001905	ENSG00000179981	ENST00000322038	7850	genebody	0.697589	0.583604	0.105012	0.166579
chr18	73695642	73699370	5	0.890517	0.843847	0.031746	0.0347626	chr18	-	74069644	74207146	ENSG00000101493	ENST00000443185	507776	downstream	0.890517	0.843847	0.0576698	0.0896835
chr18	74720673	74721794	5	0.896028	0.848162	0.031746	0.0347626	chr18	-	74690790	74844774	ENSG00000197971	ENST00000355994	122980	genebody	0.896028	0.848162	0.0336983	0.0504672
chr18	76240967	76244653	5	0.718762	0.626683	0.031746	0.0347626	chr18	+	76740275	76757397	ENSG00000256463	ENST00000543056	495622	promoter	0.718762	0.626683	0.156463	0.208807
chr18	76732995	76734514	5	0.601752	0.452478	0.031746	0.0347626	chr18	+	76740275	76757397	ENSG00000256463	ENST00000543056	5761	promoter	0.601752	0.452478	0.0925247	0.114248
chr18	76817672	76819346	5	0.93609	0.869267	0.015873	0.0347626	chr18	+	76829397	77138278	ENSG00000166377	ENST00000426216	10051	promoter	0.93609	0.869267	0.0302211	0.0765571
chr19	436368	436830	5	0.728123	0.831476	0.031746	0.0347626	chr19	-	416587	460996	ENSG00000129946	ENST00000264554	24166	genebody	0.728123	0.831476	0.0840685	0.050667
chr19	1817774	1818528	5	0.845995	0.741085	0.031746	0.0347626	chr19	-	1782074	1812275	ENSG00000130270	ENST00000310127	5499	promoter	0.845995	0.741085	0.0607124	0.0759911
chr19	1882128	1884877	9	0.684452	0.590758	0.0399835	0.0413534	chr19	-	1876976	1885518	ENSG00000129968	ENST00000292577	641	genebody	0.684452	0.590758	0.0656099	0.0983748
chr19	2470544	2473307	5	0.818231	0.874715	0.031746	0.0347626	chr19	+	2476123	2478257	ENSG00000099860	ENST00000215631	2816	promoter	0.818231	0.874715	0.0596631	0.0498116
chr19	3307478	3309091	5	0.643174	0.556277	0.00793651	0.0347626	chr19	+	3359616	3463603	ENSG00000141905	ENST00000346156	50525	promoter	0.643174	0.556277	0.0694368	0.109694
chr19	3679268	3679956	5	0.878313	0.786339	0.015873	0.0347626	chr19	-	3630182	3700445	ENSG00000186111	ENST00000335312	20489	genebody	0.878313	0.786339	0.0605553	0.0949138
chr19	4044988	4045808	6	0.817569	0.729702	0.025974	0.0347626	chr19	-	4041127	4043154	ENSG00000205147	ENST00000535853	1834	promoter	0.817569	0.729702	0.0833136	0.0982124
chr19	5707635	5708383	6	0.9015	0.856318	0.0411255	0.0413534	chr19	-	5691846	5720463	ENSG00000196365	ENST00000540670	12080	genebody	0.9015	0.856318	0.0733344	0.105579
chr19	7674872	7676462	8	0.833304	0.736997	0.00699301	0.0347626	chr19	+	7660788	7683194	ENSG00000076826	ENST00000160298	14084	genebody	0.833304	0.736997	0.065884	0.0915804
chr19	11138137	11139787	6	0.908766	0.867393	0.025974	0.0347626	chr19	+	11200057	11244506	ENSG00000130164	ENST00000252444	60270	promoter	0.908766	0.867393	0.0444833	0.0708472
chr19	11164962	11166797	5	0.875372	0.835924	0.031746	0.0347626	chr19	+	11200057	11244506	ENSG00000130164	ENST00000252444	33260	promoter	0.875372	0.835924	0.0761915	0.0986628
chr19	13528628	13532086	6	0.639313	0.75517	0.00865801	0.0347626	chr19	-	13317256	13617274	ENSG00000141837	ENST00000325084	85188	genebody	0.639313	0.75517	0.221505	0.135634
chr19	13938766	13942721	7	0.753644	0.677252	0.0174825	0.0347626	chr19	+	13906274	13943044	ENSG00000132003	ENST00000254323	32492	genebody	0.753644	0.677252	0.103312	0.12682
chr19	15368825	15371481	5	0.892192	0.803058	0.031746	0.0347626	chr19	-	15337733	15343858	ENSG00000105131	ENST00000435261	24967	promoter	0.892192	0.803058	0.0746868	0.0942976
chr19	16341505	16343115	5	0.876572	0.81949	0.015873	0.0347626	chr19	+	16308665	16346156	ENSG00000072958	ENST00000291439	32840	genebody	0.876572	0.81949	0.0883408	0.111089
chr19	16477547	16479726	5	0.746098	0.684071	0.031746	0.0347626	chr19	+	16435651	16438337	ENSG00000127528	ENST00000248071	41896	downstream	0.746098	0.684071	0.0878953	0.0607297
chr19	16492328	16494037	5	0.842879	0.734306	0.031746	0.0347626	chr19	+	16435651	16438337	ENSG00000127528	ENST00000248071	56677	downstream	0.842879	0.734306	0.0710654	0.100105
chr19	18227469	18228710	5	0.365963	0.446975	0.031746	0.0347626	chr19	+	18208603	18262499	ENSG00000099308	ENST00000262811	18866	genebody	0.365963	0.446975	0.124412	0.0939804
chr19	18280215	18280607	5	0.825398	0.733258	0.031746	0.0347626	chr19	+	18284579	18288927	ENSG00000216490	ENST00000407280	3972	promoter	0.825398	0.733258	0.0742742	0.0756044
chr19	18288669	18289196	5	0.884906	0.853303	0.031746	0.0347626	chr19	+	18284579	18288927	ENSG00000216490	ENST00000407280	4090	TES	0.884906	0.853303	0.0705633	0.080757
chr19	18869866	18871031	5	0.785763	0.857719	0.031746	0.0347626	chr19	-	18893583	18902123	ENSG00000105664	ENST00000222271	31092	downstream	0.785763	0.857719	0.0770609	0.0606462
chr19	19624825	19625582	6	0.790045	0.675729	0.0151515	0.0347626	chr19	+	19626596	19639007	ENSG00000186010	ENST00000507754	1014	promoter	0.790045	0.675729	0.0742782	0.0815222
chr19	19769455	19774080	7	0.800806	0.714469	0.0378788	0.0404827	chr19	-	19756012	19774502	ENSG00000105726	ENST00000357324	422	genebody	0.800806	0.714469	0.0640498	0.106193
chr19	30195656	30197562	5	0.902789	0.80944	0.031746	0.0347626	chr19	-	30190483	30206161	ENSG00000131943	ENST00000323670	8599	genebody	0.902789	0.80944	0.0570276	0.106835
chr19	30273161	30276675	6	0.734364	0.817129	0.025974	0.0347626	chr19	+	30302901	30315216	ENSG00000105173	ENST00000262643	26226	promoter	0.734364	0.817129	0.138334	0.0763368
chr19	31843048	31844957	6	0.534798	0.394326	0.0151515	0.0347626	chr19	-	31765851	31840431	ENSG00000121297	ENST00000240587	2617	promoter	0.534798	0.394326	0.0889341	0.138822
chr19	33599053	33600958	5	0.912893	0.848481	0.031746	0.0347626	chr19	+	33622998	33666705	ENSG00000166359	ENST00000355868	22040	promoter	0.912893	0.848481	0.0505348	0.0752033
chr19	36492408	36495572	5	0.924329	0.849991	0.00793651	0.0347626	chr19	-	36494212	36499695	ENSG00000181392	ENST00000490730	4123	TES	0.924329	0.849991	0.0342384	0.0772741
chr19	39956365	39958792	6	0.915797	0.858281	0.00865801	0.0347626	chr19	+	39971052	39981528	ENSG00000105197	ENST00000314349	12260	promoter	0.915797	0.858281	0.0547783	0.080125
chr19	40451981	40458443	6	0.877125	0.826045	0.0151515	0.0347626	chr19	-	40353964	40440533	ENSG00000090920	ENST00000221347	11448	promoter	0.877125	0.826045	0.0818443	0.0884618
chr19	42200322	42201641	5	0.823166	0.693325	0.015873	0.0347626	chr19	-	42177235	42192296	ENSG00000007306	ENST00000006724	8026	promoter	0.823166	0.693325	0.0721486	0.12397
chr19	42262314	42264893	5	0.577695	0.727922	0.031746	0.0347626	chr19	+	42259329	42276113	ENSG00000086548	ENST00000199764	2985	genebody	0.577695	0.727922	0.0907971	0.0523618
chr19	43990762	43992534	5	0.829003	0.730807	0.00793651	0.0347626	chr19	-	43979255	44009087	ENSG00000176531	ENST00000292140	16553	genebody	0.829003	0.730807	0.079086	0.125839
chr19	45885854	45887180	5	0.929516	0.891185	0.031746	0.0347626	chr19	-	45854246	45873876	ENSG00000104884	ENST00000391945	11978	promoter	0.929516	0.891185	0.03208	0.0548069
chr19	49559985	49562615	7	0.530801	0.452817	0.0378788	0.0404827	chr19	-	49557532	49562117	ENSG00000196337	ENST00000356213	0	TSS	0.530801	0.452817	0.0996277	0.124351
chr19	50734090	50735449	5	0.82844	0.742595	0.015873	0.0347626	chr19	+	50706885	50813799	ENSG00000105357	ENST00000376965	27205	genebody	0.82844	0.742595	0.0491241	0.0629919
chr19	52116801	52121766	6	0.827157	0.882339	0.0151515	0.0347626	chr19	-	52095036	52097633	ENSG00000167765	ENST00000301439	19168	promoter	0.827157	0.882339	0.0490453	0.0400529
chr19	54633111	54635179	5	0.722764	0.829203	0.00793651	0.0347626	chr19	+	54641444	54659419	ENSG00000088038	ENST00000221232	6265	promoter	0.722764	0.829203	0.22742	0.149598
chr19	55555224	55556518	5	0.914926	0.829233	0.031746	0.0347626	chr19	-	55525073	55549632	ENSG00000088053	ENST00000333884	5592	promoter	0.914926	0.829233	0.0573766	0.106008
chr19	55738567	55739220	5	0.844065	0.769845	0.031746	0.0347626	chr19	-	55738002	55740632	ENSG00000180089	ENST00000327042	1412	genebody	0.844065	0.769845	0.056112	0.108481
chr19	56125820	56127177	5	0.905955	0.854552	0.00793651	0.0347626	chr19	-	56132107	56135941	ENSG00000179922	ENST00000325351	8764	downstream	0.905955	0.854552	0.0508942	0.0764762
chr19	56189930	56191896	5	0.845597	0.76213	0.031746	0.0347626	chr19	+	56186561	56207132	ENSG00000063245	ENST00000085079	3369	genebody	0.845597	0.76213	0.0859736	0.110029
chr19	56731747	56733460	5	0.727762	0.628069	0.031746	0.0347626	chr19	+	56713670	56720821	ENSG00000204532	ENST00000534327	18077	downstream	0.727762	0.628069	0.0765543	0.0791214
chr19	57133325	57134672	5	0.939962	0.852036	0.031746	0.0347626	chr19	+	57106664	57135540	ENSG00000197951	ENST00000328070	26661	genebody	0.939962	0.852036	0.0258026	0.0663585
chr19	57771035	57777681	5	0.935744	0.87753	0.031746	0.0347626	chr19	+	57791853	57805436	ENSG00000197714	ENST00000360338	14172	promoter	0.935744	0.87753	0.0367504	0.0842534
chr2	1748006	1748659	7	0.468345	0.368129	0.0378788	0.0404827	chr2	-	1635659	1748278	ENSG00000130508	ENST00000252804	0	TSS	0.468345	0.368129	0.09247	0.114882
chr2	3435008	3439348	8	0.87202	0.82981	0.00699301	0.0347626	chr2	+	3383446	3488857	ENSG00000171853	ENST00000304601	51562	genebody	0.87202	0.82981	0.057537	0.0985492
chr2	8299664	8303191	6	0.848651	0.746876	0.025974	0.0347626	chr2	+	8818975	8824583	ENSG00000115738	ENST00000234091	515784	promoter	0.848651	0.746876	0.08817	0.112362
chr2	9261787	9266097	5	0.84303	0.757849	0.015873	0.0347626	chr2	+	9346894	9545812	ENSG00000151693	ENST00000315273	80797	promoter	0.84303	0.757849	0.0861234	0.116022
chr2	10313031	10314525	5	0.891317	0.822177	0.031746	0.0347626	chr2	+	10281509	10351851	ENSG00000163009	ENST00000381786	31522	genebody	0.891317	0.822177	0.052267	0.0813834
chr2	15928603	15929147	5	0.75144	0.68331	0.00793651	0.0347626	chr2	+	15840525	15884463	ENSG00000231031	ENST00000436967	88078	downstream	0.75144	0.68331	0.116127	0.137899
chr2	23651341	23654341	5	0.919458	0.875382	0.031746	0.0347626	chr2	+	23608088	23931476	ENSG00000119771	ENST00000486442	43253	genebody	0.919458	0.875382	0.0200877	0.0349745
chr2	24503120	24507858	5	0.916567	0.888238	0.015873	0.0347626	chr2	-	24425733	24583583	ENSG00000198399	ENST00000355123	75725	genebody	0.916567	0.888238	0.0339402	0.0445813
chr2	25090385	25094448	6	0.90115	0.85101	0.025974	0.0347626	chr2	-	25042038	25142708	ENSG00000138031	ENST00000260600	48260	genebody	0.90115	0.85101	0.0689921	0.0997742
chr2	27015117	27019626	5	0.909622	0.814053	0.031746	0.0347626	chr2	+	27008865	27017461	ENSG00000115163	ENST00000335756	6252	TES	0.909622	0.814053	0.0279604	0.0631296
chr2	30033212	30037450	5	0.702504	0.784649	0.031746	0.0347626	chr2	-	29415640	30144432	ENSG00000171094	ENST00000389048	106982	genebody	0.702504	0.784649	0.139889	0.0924987
chr2	30872492	30875753	5	0.89183	0.811113	0.031746	0.0347626	chr2	-	30945637	31030312	ENSG00000162949	ENST00000295055	154559	downstream	0.89183	0.811113	0.0660983	0.110761
chr2	32635861	32640461	7	0.897354	0.847322	0.0110723	0.0347626	chr2	+	32582096	32843966	ENSG00000115760	ENST00000421745	53765	genebody	0.897354	0.847322	0.0644708	0.0888341
chr2	38301200	38302389	5	0.548985	0.411445	0.031746	0.0347626	chr2	-	38294652	38303323	ENSG00000138061	ENST00000260630	934	genebody	0.548985	0.411445	0.152029	0.15547
chr2	47247694	47248802	5	0.878039	0.813599	0.031746	0.0347626	chr2	-	47129009	47168994	ENSG00000180398	ENST00000444761	78700	promoter	0.878039	0.813599	0.0980788	0.155126
chr2	47249991	47252441	7	0.878121	0.819148	0.0262238	0.0347626	chr2	-	47129009	47168994	ENSG00000180398	ENST00000444761	80997	promoter	0.878121	0.819148	0.0627778	0.0946352
chr2	59960303	59961326	5	0.865234	0.779985	0.00793651	0.0347626	chr2	-	60678302	60780702	ENSG00000119866	ENST00000359629	819376	downstream	0.865234	0.779985	0.065093	0.0980592
chr2	66809923	66810624	5	0.64887	0.554081	0.031746	0.0347626	chr2	+	66662532	66799891	ENSG00000143995	ENST00000272369	147391	downstream	0.64887	0.554081	0.0457869	0.0612459
chr2	68530071	68532649	5	0.751722	0.809162	0.00793651	0.0347626	chr2	-	68511303	68546532	ENSG00000119865	ENST00000409559	13883	genebody	0.751722	0.809162	0.128683	0.0869101
chr2	69705676	69707844	5	0.908001	0.838734	0.00793651	0.0347626	chr2	-	69686414	69693664	ENSG00000188971	ENST00000339092	12012	promoter	0.908001	0.838734	0.0480392	0.0853264
chr2	85996076	85997350	5	0.664796	0.58036	0.015873	0.0347626	chr2	+	85981017	86015189	ENSG00000168874	ENST00000306279	15059	genebody	0.664796	0.58036	0.0982013	0.138336
chr2	96195822	96196941	5	0.857064	0.77641	0.031746	0.0347626	chr2	+	96194603	96198143	ENSG00000229689	ENST00000442128	1219	genebody	0.857064	0.77641	0.0763694	0.0978876
chr2	97421006	97424315	5	0.931535	0.885938	0.031746	0.0347626	chr2	+	97426639	97477628	ENSG00000158158	ENST00000377075	2324	promoter	0.931535	0.885938	0.0195846	0.0406159
chr2	97459011	97463264	7	0.909251	0.859804	0.00699301	0.0347626	chr2	+	97481982	97499648	ENSG00000168763	ENST00000377060	18718	promoter	0.909251	0.859804	0.0431526	0.0741245
chr2	98437243	98440050	6	0.946935	0.865878	0.0151515	0.0347626	chr2	+	98330023	98356323	ENSG00000115085	ENST00000264972	107220	downstream	0.946935	0.865878	0.034019	0.0805688
chr2	100560279	100563624	5	0.705228	0.804793	0.015873	0.0347626	chr2	-	100163718	100759037	ENSG00000144218	ENST00000317233	195413	genebody	0.705228	0.804793	0.179623	0.119529
chr2	128334510	128336072	5	0.875256	0.783965	0.031746	0.0347626	chr2	+	128293378	128395303	ENSG00000169994	ENST00000272666	41132	genebody	0.875256	0.783965	0.0704935	0.0996248
chr2	129050009	129053919	8	0.872805	0.814157	0.004662	0.0347626	chr2	-	129023054	129076151	ENSG00000136720	ENST00000259241	22232	genebody	0.872805	0.814157	0.0829558	0.120417
chr2	130691752	130692012	5	0.541647	0.437064	0.015873	0.0347626	chr2	+	130737235	130740311	ENSG00000222014	ENST00000410061	45223	promoter	0.541647	0.437064	0.0878517	0.132795
chr2	174229554	174232190	7	0.881178	0.809968	0.0378788	0.0404827	chr2	+	174219580	174233719	ENSG00000144354	ENST00000392567	9974	genebody	0.881178	0.809968	0.063198	0.0777708
chr2	200171848	200175978	5	0.88996	0.815223	0.031746	0.0347626	chr2	-	200136873	200335989	ENSG00000119042	ENST00000457245	160011	genebody	0.88996	0.815223	0.0491096	0.0570778
chr2	208632936	208633371	5	0.536658	0.443364	0.031746	0.0347626	chr2	-	208627310	208634287	ENSG00000163251	ENST00000295417	916	genebody	0.536658	0.443364	0.121978	0.15614
chr2	216227397	216231179	5	0.892831	0.826001	0.015873	0.0347626	chr2	+	216176540	216214486	ENSG00000138363	ENST00000236959	50857	downstream	0.892831	0.826001	0.0717028	0.11242
chr2	220407715	220409562	5	0.35084	0.28002	0.031746	0.0347626	chr2	-	220403669	220408509	ENSG00000123989	ENST00000243776	0	TSS	0.35084	0.28002	0.139152	0.154104
chr2	220480772	220484568	5	0.928512	0.851341	0.031746	0.0347626	chr2	+	220492049	220506693	ENSG00000114923	ENST00000358055	7481	promoter	0.928512	0.851341	0.0435522	0.0868865
chr2	228532486	228535079	5	0.910684	0.82146	0.031746	0.0347626	chr2	-	228474807	228498036	ENSG00000042304	ENST00000409066	34450	promoter	0.910684	0.82146	0.0598563	0.100307
chr2	233744212	233746904	5	0.773152	0.677015	0.031746	0.0347626	chr2	+	233721980	233735110	ENSG00000182600	ENST00000448993	22232	downstream	0.773152	0.677015	0.105667	0.134331
chr2	236290863	236293338	5	0.779083	0.838607	0.00793651	0.0347626	chr2	+	236402751	237035198	ENSG00000157985	ENST00000336665	109413	promoter	0.779083	0.838607	0.130842	0.107583
chr2	236528596	236529826	6	0.804967	0.696148	0.0151515	0.0347626	chr2	+	236402751	237035198	ENSG00000157985	ENST00000336665	125845	genebody	0.804967	0.696148	0.100922	0.113919
chr2	237749674	237759651	15	0.806187	0.713878	0.0061898	0.0347626	chr2	+	237993955	238009109	ENSG00000198612	ENST00000354371	234304	promoter	0.806187	0.713878	0.0849831	0.113721
chr2	240296393	240298291	5	0.818643	0.723116	0.015873	0.0347626	chr2	-	239969864	240322643	ENSG00000068024	ENST00000345617	24352	genebody	0.818643	0.723116	0.0956274	0.148028
chr2	241801473	241806589	5	0.893637	0.846257	0.031746	0.0347626	chr2	+	241807896	241818537	ENSG00000172482	ENST00000307503	1307	promoter	0.893637	0.846257	0.0387526	0.0516279
chr2	242071856	242077205	9	0.85861	0.771114	0.0314685	0.0347626	chr2	+	242089437	242123067	ENSG00000115685	ENST00000234038	12232	promoter	0.85861	0.771114	0.0560754	0.0841763
chr2	242568489	242572322	5	0.872183	0.81313	0.00793651	0.0347626	chr2	+	242576628	242613269	ENSG00000168397	ENST00000405546	4306	promoter	0.872183	0.81313	0.0874396	0.134494
chr20	2113558	2117876	6	0.911288	0.861475	0.0411255	0.0413534	chr20	+	2082257	2129201	ENSG00000125834	ENST00000381482	31301	genebody	0.911288	0.861475	0.0535257	0.0911021
chr20	8516959	8517967	5	0.887447	0.802486	0.00793651	0.0347626	chr20	+	8112824	8865547	ENSG00000182621	ENST00000378641	404135	genebody	0.887447	0.802486	0.0599635	0.120429
chr20	13052982	13057528	5	0.912495	0.835397	0.00793651	0.0347626	chr20	+	12989642	13147411	ENSG00000172296	ENST00000399002	63340	genebody	0.912495	0.835397	0.0261569	0.0589649
chr20	21377218	21380689	9	0.605049	0.460617	0.0106129	0.0347626	chr20	-	21376005	21378666	ENSG00000125816	ENST00000351817	0	TSS	0.605049	0.460617	0.0813017	0.104238
chr20	21489304	21490361	5	0.56925	0.479962	0.031746	0.0347626	chr20	-	21491648	21494664	ENSG00000125820	ENST00000377142	4303	downstream	0.56925	0.479962	0.0633159	0.0649058
chr20	24972738	24973872	5	0.358054	0.310788	0.031746	0.0347626	chr20	-	24943561	24973615	ENSG00000101474	ENST00000217456	0	TSS	0.358054	0.310788	0.0852831	0.101184
chr20	25438665	25440268	5	0.771825	0.859852	0.031746	0.0347626	chr20	+	25388363	25429191	ENSG00000101003	ENST00000262460	50302	downstream	0.771825	0.859852	0.115025	0.0772252
chr20	26060833	26062716	6	0.608731	0.748512	0.0151515	0.0347626	chr20	+	26040299	26073683	ENSG00000125804	ENST00000415411	20534	genebody	0.608731	0.748512	0.202187	0.141251
chr20	30492829	30495826	6	0.897797	0.823871	0.0021645	0.0347626	chr20	+	30458505	30532764	ENSG00000131044	ENST00000375921	34324	genebody	0.897797	0.823871	0.0391819	0.0939787
chr20	36028737	36031538	5	0.866027	0.81255	0.031746	0.0347626	chr20	+	35973088	36033817	ENSG00000197122	ENST00000445403	55649	genebody	0.866027	0.81255	0.0788976	0.116997
chr20	42322896	42325459	6	0.918138	0.859589	0.00865801	0.0347626	chr20	+	42295797	42345136	ENSG00000101057	ENST00000217026	27099	genebody	0.918138	0.859589	0.0469386	0.0683256
chr20	46311975	46316950	9	0.880529	0.831205	0.0106129	0.0347626	chr20	-	46285656	46415330	ENSG00000196562	ENST00000359930	98380	genebody	0.880529	0.831205	0.0787153	0.0972636
chr20	46365659	46367886	5	0.879013	0.804207	0.031746	0.0347626	chr20	-	46285656	46415330	ENSG00000196562	ENST00000359930	47444	genebody	0.879013	0.804207	0.0455418	0.0700299
chr20	47850228	47854648	6	0.903806	0.850749	0.0151515	0.0347626	chr20	+	47835884	47860614	ENSG00000124228	ENST00000371764	14344	genebody	0.903806	0.850749	0.0488133	0.0679104
chr20	47948733	47951426	5	0.474097	0.576751	0.015873	0.0347626	chr20	-	47826982	47894756	ENSG00000124201	ENST00000396106	53977	promoter	0.474097	0.576751	0.204688	0.170653
chr20	50014684	50017715	5	0.804807	0.693448	0.031746	0.0347626	chr20	-	50007599	50179339	ENSG00000101096	ENST00000371567	161624	genebody	0.804807	0.693448	0.0854697	0.100864
chr20	50769506	50770781	5	0.879366	0.82536	0.031746	0.0347626	chr20	-	50668202	50808318	ENSG00000020256	ENST00000371518	37537	genebody	0.879366	0.82536	0.0768443	0.0851181
chr20	57271070	57273849	6	0.890868	0.823624	0.0411255	0.0413534	chr20	+	57264187	57290689	ENSG00000215440	ENST00000525967	6883	genebody	0.890868	0.823624	0.0395871	0.0630204
chr20	60135864	60137928	6	0.539618	0.60745	0.025974	0.0347626	chr20	-	60292562	60294804	ENSG00000179253	ENST00000317652	156876	downstream	0.539618	0.60745	0.198502	0.176163
chr20	60481985	60483786	6	0.501167	0.606367	0.025974	0.0347626	chr20	-	60549852	60640866	ENSG00000130699	ENST00000252996	157080	downstream	0.501167	0.606367	0.140789	0.120171
chr20	60526306	60527764	5	0.642153	0.551665	0.015873	0.0347626	chr20	-	60549852	60640866	ENSG00000130699	ENST00000252996	113102	downstream	0.642153	0.551665	0.0759952	0.0831646
chr20	60624027	60625735	7	0.780257	0.699688	0.0378788	0.0404827	chr20	-	60549852	60640866	ENSG00000130699	ENST00000252996	15131	genebody	0.780257	0.699688	0.0656667	0.128859
chr20	61320397	61322529	5	0.504407	0.586073	0.031746	0.0347626	chr20	-	61326376	61331832	ENSG00000237687	ENST00000435412	9303	downstream	0.504407	0.586073	0.125248	0.120188
chr20	62474904	62477780	6	0.454486	0.545032	0.0411255	0.0413534	chr20	-	62474789	62475268	ENSG00000237018	ENST00000429183	0	TSS	0.454486	0.545032	0.120369	0.102067
chr21	33684899	33690928	10	0.917251	0.865823	0.00684146	0.0347626	chr21	+	33664124	33687092	ENSG00000170262	ENST00000399786	20775	TES	0.917251	0.865823	0.0509246	0.0811475
chr21	38079701	38083060	8	0.543057	0.35804	0.00699301	0.0347626	chr21	+	38071434	38122218	ENSG00000159263	ENST00000290399	8267	genebody	0.543057	0.35804	0.113416	0.143775
chr21	39967432	39970610	5	0.874514	0.784314	0.00793651	0.0347626	chr21	-	39751952	40033704	ENSG00000157554	ENST00000442448	63094	genebody	0.874514	0.784314	0.0354795	0.0641661
chr21	40373568	40374864	5	0.890076	0.787047	0.031746	0.0347626	chr21	-	40546695	40555777	ENSG00000183527	ENST00000331573	180913	downstream	0.890076	0.787047	0.0628831	0.109229
chr21	40459320	40466401	8	0.847087	0.725192	0.014763	0.0347626	chr21	-	40546695	40555777	ENSG00000183527	ENST00000331573	89376	downstream	0.847087	0.725192	0.0601674	0.112849
chr21	41169568	41171188	5	0.865706	0.76714	0.015873	0.0347626	chr21	+	41117334	41174023	ENSG00000183067	ENST00000380588	52234	genebody	0.865706	0.76714	0.0321805	0.0852802
chr21	42731219	42732744	5	0.482451	0.615891	0.015873	0.0347626	chr21	+	42767581	45746674	ENSG00000183486	ENST00000552110	34837	promoter	0.482451	0.615891	0.0872074	0.044784
chr21	43146990	43147778	5	0.721047	0.789995	0.015873	0.0347626	chr21	-	43159529	43187266	ENSG00000183421	ENST00000332512	39488	downstream	0.721047	0.789995	0.0734521	0.0899673
chr21	43724933	43726290	5	0.91127	0.820773	0.031746	0.0347626	chr21	-	43731777	43735761	ENSG00000160180	ENST00000518498	9471	downstream	0.91127	0.820773	0.0541194	0.109214
chr21	44772265	44775389	5	0.887649	0.813146	0.031746	0.0347626	chr21	-	44834395	44847008	ENSG00000142178	ENST00000270162	71619	downstream	0.887649	0.813146	0.0402651	0.0617354
chr21	44784406	44786869	6	0.75149	0.825501	0.0151515	0.0347626	chr21	-	44834395	44847008	ENSG00000142178	ENST00000270162	60139	downstream	0.75149	0.825501	0.081528	0.0599279
chr21	44899155	44900418	6	0.776187	0.685052	0.0411255	0.0413534	chr21	-	44834395	44847008	ENSG00000142178	ENST00000270162	52147	promoter	0.776187	0.685052	0.0954813	0.126843
chr21	47334174	47335499	5	0.791955	0.686485	0.031746	0.0347626	chr21	+	47401651	47424964	ENSG00000142156	ENST00000361866	66152	promoter	0.791955	0.686485	0.0717268	0.125092
chr21	47615093	47616912	6	0.854499	0.777445	0.0151515	0.0347626	chr21	-	47609641	47613673	ENSG00000235878	ENST00000424538	1420	promoter	0.854499	0.777445	0.109463	0.116201
chr21	47633663	47635577	5	0.885529	0.841957	0.031746	0.0347626	chr21	-	47608360	47648736	ENSG00000160285	ENST00000356396	13159	genebody	0.885529	0.841957	0.0413916	0.0462651
chr21	47765631	47766359	5	0.912818	0.867615	0.031746	0.0347626	chr21	+	47744036	47865682	ENSG00000160299	ENST00000359568	21595	genebody	0.912818	0.867615	0.0537654	0.0749048
chr21	47978248	47985305	13	0.89606	0.82047	0.002481	0.0347626	chr21	-	48018875	48025121	ENSG00000160307	ENST00000367071	39816	downstream	0.89606	0.82047	0.0565844	0.089381
chr22	17667683	17671736	5	0.714973	0.803223	0.031746	0.0347626	chr22	-	17618401	17646177	ENSG00000069998	ENST00000155674	21506	promoter	0.714973	0.803223	0.0885073	0.0968388
chr22	17742611	17745256	5	0.89817	0.827971	0.031746	0.0347626	chr22	-	17690496	17739125	ENSG00000093072	ENST00000366217	3486	promoter	0.89817	0.827971	0.0405593	0.0667478
chr22	19772337	19774385	6	0.913045	0.870351	0.00865801	0.0347626	chr22	+	19744226	19771116	ENSG00000184058	ENST00000359500	28111	downstream	0.913045	0.870351	0.0458374	0.0646243
chr22	19800730	19804631	6	0.837851	0.744017	0.0021645	0.0347626	chr22	-	19833661	19842419	ENSG00000215012	ENST00000407472	37788	downstream	0.837851	0.744017	0.104478	0.156702
chr22	20081160	20086598	6	0.89176	0.824746	0.025974	0.0347626	chr22	+	20067755	20099398	ENSG00000128191	ENST00000383024	13405	genebody	0.89176	0.824746	0.0598433	0.0965995
chr22	20275874	20278291	5	0.759587	0.839062	0.031746	0.0347626	chr22	-	20228938	20256054	ENSG00000040608	ENST00000043402	19820	promoter	0.759587	0.839062	0.0442263	0.0319188
chr22	22042010	22043606	6	0.902607	0.841809	0.0151515	0.0347626	chr22	+	22020329	22052565	ENSG00000100023	ENST00000406385	21681	genebody	0.902607	0.841809	0.0475132	0.0606707
chr22	24777573	24782732	7	0.926114	0.88364	0.0378788	0.0404827	chr22	+	24761574	24836600	ENSG00000258555	ENST00000493440	15999	genebody	0.926114	0.88364	0.0492142	0.067954
chr22	24963570	24967564	6	0.884378	0.811521	0.0151515	0.0347626	chr22	+	24951975	24978020	ENSG00000100028	ENST00000402849	11595	genebody	0.884378	0.811521	0.0537908	0.0773914
chr22	25489629	25492105	5	0.861559	0.783134	0.031746	0.0347626	chr22	+	25423941	25593411	ENSG00000197077	ENST00000358431	65688	genebody	0.861559	0.783134	0.0576198	0.069059
chr22	30118760	30120598	5	0.634607	0.75196	0.031746	0.0347626	chr22	+	30116073	30127828	ENSG00000100314	ENST00000216144	2687	genebody	0.634607	0.75196	0.154002	0.101917
chr22	31740789	31741613	5	0.539185	0.384886	0.031746	0.0347626	chr22	-	31721790	31742218	ENSG00000100105	ENST00000266269	605	genebody	0.539185	0.384886	0.0642907	0.114238
chr22	36037067	36040814	5	0.895092	0.843807	0.031746	0.0347626	chr22	-	36006931	36033998	ENSG00000198125	ENST00000447607	3069	promoter	0.895092	0.843807	0.0556882	0.0743764
chr22	36717958	36719573	7	0.854772	0.793536	0.0378788	0.0404827	chr22	-	36677323	36784063	ENSG00000100345	ENST00000397231	64490	genebody	0.854772	0.793536	0.0706399	0.110754
chr22	37159532	37162564	5	0.927889	0.888915	0.00793651	0.0347626	chr22	-	37154246	37172197	ENSG00000100360	ENST00000340630	9633	genebody	0.927889	0.888915	0.024576	0.0366572
chr22	37881390	37882205	5	0.644302	0.532933	0.031746	0.0347626	chr22	-	37865103	37882439	ENSG00000100060	ENST00000356998	234	genebody	0.644302	0.532933	0.0505958	0.0793793
chr22	38204786	38208983	6	0.852249	0.809098	0.0411255	0.0413534	chr22	+	38203912	38213183	ENSG00000100116	ENST00000323205	874	genebody	0.852249	0.809098	0.0665056	0.0909417
chr22	38645248	38648492	5	0.865572	0.747732	0.031746	0.0347626	chr22	-	38615298	38669040	ENSG00000198792	ENST00000361906	20548	genebody	0.865572	0.747732	0.0790438	0.163536
chr22	39052154	39052893	5	0.418107	0.336679	0.015873	0.0347626	chr22	-	38974125	39052634	ENSG00000184949	ENST00000535113	0	TSS	0.418107	0.336679	0.10337	0.121188
chr22	39422657	39424526	6	0.684396	0.805202	0.0411255	0.0413534	chr22	+	39436609	39449915	ENSG00000128394	ENST00000308521	12083	promoter	0.684396	0.805202	0.108641	0.0729629
chr22	42606943	42611235	5	0.923129	0.861018	0.031746	0.0347626	chr22	-	42556019	42611448	ENSG00000100207	ENST00000359486	213	genebody	0.923129	0.861018	0.0493737	0.0815676
chr22	44563574	44566355	7	0.829344	0.749968	0.00407925	0.0347626	chr22	+	44568836	44603034	ENSG00000138964	ENST00000422871	2481	promoter	0.829344	0.749968	0.0848289	0.132087
chr22	44942506	44946170	6	0.63144	0.75002	0.0021645	0.0347626	chr22	+	44965219	44968090	ENSG00000187012	ENST00000334566	19049	promoter	0.63144	0.75002	0.118799	0.0849019
chr22	45023314	45024935	5	0.714555	0.785999	0.031746	0.0347626	chr22	+	45064593	45132789	ENSG00000186654	ENST00000432186	39658	promoter	0.714555	0.785999	0.0846768	0.0547011
chr22	45244603	45247792	6	0.876485	0.838769	0.025974	0.0347626	chr22	+	45098382	45258664	ENSG00000241484	ENST00000389773	146221	genebody	0.876485	0.838769	0.0675357	0.0795227
chr22	46202430	46204631	5	0.905082	0.83105	0.031746	0.0347626	chr22	+	46067679	46241187	ENSG00000130638	ENST00000252934	134751	genebody	0.905082	0.83105	0.050918	0.0927763
chr22	46472335	46473120	5	0.609892	0.693353	0.031746	0.0347626	chr22	-	46445358	46450024	ENSG00000182257	ENST00000396008	22311	promoter	0.609892	0.693353	0.0699882	0.0710304
chr22	46489605	46492476	6	0.855473	0.756185	0.0411255	0.0413534	chr22	-	46445358	46450024	ENSG00000182257	ENST00000396008	39581	promoter	0.855473	0.756185	0.0543647	0.0886119
chr22	46672479	46675235	5	0.921279	0.874303	0.015873	0.0347626	chr22	+	46663861	46689905	ENSG00000075234	ENST00000381031	8618	genebody	0.921279	0.874303	0.0527015	0.0738862
chr22	46810880	46812822	5	0.715207	0.648819	0.031746	0.0347626	chr22	+	46731322	46753237	ENSG00000100416	ENST00000290846	79558	downstream	0.715207	0.648819	0.1232	0.14008
chr22	47392252	47394280	8	0.921398	0.886052	0.0206682	0.0347626	chr22	+	47158518	47571336	ENSG00000054611	ENST00000337137	233734	genebody	0.921398	0.886052	0.0333107	0.0623563
chr22	47585254	47586000	5	0.60447	0.731561	0.031746	0.0347626	chr22	-	47857048	47882860	ENSG00000218357	ENST00000405369	296860	downstream	0.60447	0.731561	0.139043	0.0723215
chr22	48772636	48775340	6	0.66937	0.748191	0.0151515	0.0347626	chr22	+	48885404	49246724	ENSG00000219438	ENST00000336769	110064	promoter	0.66937	0.748191	0.0762827	0.0613464
chr22	49065785	49067721	6	0.703069	0.635128	0.025974	0.0347626	chr22	-	48934712	48943199	ENSG00000219016	ENST00000407505	122586	promoter	0.703069	0.635128	0.0964856	0.13805
chr22	50169029	50169940	5	0.923646	0.867078	0.00793651	0.0347626	chr22	-	50166931	50221160	ENSG00000100425	ENST00000404760	51220	genebody	0.923646	0.867078	0.0282953	0.0502825
chr22	50717570	50718266	5	0.879416	0.814052	0.031746	0.0347626	chr22	-	50702142	50708822	ENSG00000185386	ENST00000330651	8748	promoter	0.879416	0.814052	0.0667322	0.0801828
chr22	51042095	51042936	5	0.615889	0.514463	0.031746	0.0347626	chr22	+	51039114	51049979	ENSG00000008735	ENST00000399912	2981	genebody	0.615889	0.514463	0.0746882	0.0783614
chr3	10560461	10561051	5	0.657079	0.565627	0.031746	0.0347626	chr3	-	10365707	10749716	ENSG00000157087	ENST00000397077	188665	genebody	0.657079	0.565627	0.135743	0.160665
chr3	32962266	32964517	5	0.855566	0.925545	0.031746	0.0347626	chr3	+	32993066	32997841	ENSG00000183813	ENST00000330953	28549	promoter	0.855566	0.925545	0.0744643	0.0202907
chr3	43243528	43246715	5	0.8808	0.826545	0.031746	0.0347626	chr3	+	43328030	43392635	ENSG00000163788	ENST00000429705	81315	promoter	0.8808	0.826545	0.0566641	0.0871228
chr3	43732311	43733134	5	0.443222	0.354399	0.015873	0.0347626	chr3	+	43732362	43760541	ENSG00000011198	ENST00000458276	0	TSS	0.443222	0.354399	0.0869309	0.118852
chr3	47526768	47528748	5	0.872471	0.776173	0.031746	0.0347626	chr3	-	47455203	47517603	ENSG00000114650	ENST00000265565	9165	promoter	0.872471	0.776173	0.084218	0.114546
chr3	47881326	47884142	5	0.917817	0.859075	0.015873	0.0347626	chr3	+	47844399	47891685	ENSG00000132153	ENST00000446256	36927	genebody	0.917817	0.859075	0.0343899	0.0796626
chr3	47887513	47888474	5	0.893778	0.811091	0.031746	0.0347626	chr3	+	47844399	47891685	ENSG00000132153	ENST00000446256	43114	genebody	0.893778	0.811091	0.0503447	0.0874587
chr3	51430547	51432392	5	0.891628	0.848341	0.031746	0.0347626	chr3	+	51428731	51435330	ENSG00000179837	ENST00000323686	1816	genebody	0.891628	0.848341	0.0449787	0.0576354
chr3	52119323	52120511	5	0.842975	0.754505	0.031746	0.0347626	chr3	-	52097079	52097567	ENSG00000256097	ENST00000541313	21756	promoter	0.842975	0.754505	0.090711	0.113329
chr3	66479692	66481547	5	0.865591	0.734502	0.015873	0.0347626	chr3	-	66429221	66551435	ENSG00000144749	ENST00000383703	69888	genebody	0.865591	0.734502	0.0787923	0.146574
chr3	94393666	94396204	6	0.789084	0.704136	0.0151515	0.0347626	chr3	-	93776768	93782067	ENSG00000178700	ENST00000394221	611599	promoter	0.789084	0.704136	0.0948042	0.123777
chr3	118945369	118948394	5	0.938709	0.90538	0.031746	0.0347626	chr3	-	118930589	118959950	ENSG00000121578	ENST00000393765	11556	genebody	0.938709	0.90538	0.0215245	0.0402154
chr3	124488546	124489808	5	0.812237	0.673309	0.031746	0.0347626	chr3	+	124449213	124464040	ENSG00000114491	ENST00000232607	39333	downstream	0.812237	0.673309	0.0584502	0.115466
chr3	125785955	125788123	5	0.914175	0.853538	0.031746	0.0347626	chr3	-	125725699	125820400	ENSG00000114544	ENST00000508835	32277	genebody	0.914175	0.853538	0.0636794	0.104766
chr3	127284407	127285900	5	0.716599	0.802397	0.031746	0.0347626	chr3	+	127317066	127341276	ENSG00000073111	ENST00000265056	31166	promoter	0.716599	0.802397	0.0935522	0.0579887
chr3	129282313	129284844	5	0.654028	0.762967	0.031746	0.0347626	chr3	+	129262057	129270204	ENSG00000178804	ENST00000324382	20256	downstream	0.654028	0.762967	0.123705	0.0788075
chr3	170242999	170246133	6	0.913654	0.851245	0.025974	0.0347626	chr3	-	170182353	170303863	ENSG00000013293	ENST00000231706	57730	genebody	0.913654	0.851245	0.0342826	0.071838
chr3	173302342	173303347	5	0.532911	0.433036	0.031746	0.0347626	chr3	+	173116238	174004434	ENSG00000169760	ENST00000457714	186104	genebody	0.532911	0.433036	0.0464775	0.0788766
chr3	175901936	175904645	5	0.860768	0.77129	0.031746	0.0347626	chr3	-	176737143	176914266	ENSG00000177565	ENST00000430069	1009621	downstream	0.860768	0.77129	0.0678649	0.100226
chr3	181430589	181431053	5	0.478649	0.361016	0.031746	0.0347626	chr3	+	181429722	181432221	ENSG00000181449	ENST00000325404	867	genebody	0.478649	0.361016	0.126115	0.163352
chr3	184293269	184295316	8	0.785594	0.698359	0.0379176	0.0404827	chr3	+	184279572	184300197	ENSG00000182580	ENST00000330394	13697	genebody	0.785594	0.698359	0.0812745	0.099834
chr3	194834582	194836502	5	0.911375	0.871658	0.031746	0.0347626	chr3	-	194789008	194991896	ENSG00000173950	ENST00000310380	155394	genebody	0.911375	0.871658	0.0223448	0.045922
chr3	197255371	197258191	6	0.907147	0.842729	0.0411255	0.0413534	chr3	-	197236654	197300194	ENSG00000161267	ENST00000358186	42003	genebody	0.907147	0.842729	0.0434074	0.0698479
chr4	516881	518133	5	0.918268	0.848628	0.031746	0.0347626	chr4	+	492989	533317	ENSG00000174227	ENST00000296306	23892	genebody	0.918268	0.848628	0.0478061	0.100375
chr4	4433086	4437627	6	0.913079	0.840162	0.0151515	0.0347626	chr4	+	4349867	4420785	ENSG00000168824	ENST00000421177	83219	downstream	0.913079	0.840162	0.0598927	0.110825
chr4	7985970	7988492	8	0.6549	0.759195	0.0281274	0.0347626	chr4	-	7760442	7941653	ENSG00000196526	ENST00000358461	44317	promoter	0.6549	0.759195	0.0826954	0.0639562
chr4	12540911	12542294	5	0.870244	0.789898	0.031746	0.0347626	chr4	-	13369348	13485989	ENSG00000157869	ENST00000288723	943695	downstream	0.870244	0.789898	0.0524825	0.108065
chr4	22603983	22608514	7	0.847082	0.733626	0.0262238	0.0347626	chr4	-	22389007	22517677	ENSG00000152990	ENST00000334304	86306	promoter	0.847082	0.733626	0.0595284	0.113656
chr4	37957702	37958658	5	0.843842	0.737212	0.031746	0.0347626	chr4	+	37962056	37962746	ENSG00000250254	ENST00000504686	3398	promoter	0.843842	0.737212	0.0923271	0.154682
chr4	55267678	55269895	5	0.777128	0.733891	0.031746	0.0347626	chr4	+	55095264	55164414	ENSG00000134853	ENST00000257290	172414	downstream	0.777128	0.733891	0.0892939	0.131421
chr4	70615503	70620301	5	0.878098	0.831815	0.031746	0.0347626	chr4	-	70592566	70626430	ENSG00000173597	ENST00000310613	6129	genebody	0.878098	0.831815	0.048894	0.0461574
chr4	149012093	149017018	7	0.880692	0.824766	0.0174825	0.0347626	chr4	-	148999913	149365850	ENSG00000151623	ENST00000344721	348832	genebody	0.880692	0.824766	0.0401182	0.0757816
chr4	152621950	152624235	5	0.909226	0.865182	0.031746	0.0347626	chr4	-	152591656	152682175	ENSG00000059691	ENST00000263985	57940	genebody	0.909226	0.865182	0.0462351	0.0868183
chr4	156304541	156309905	9	0.855797	0.762545	0.00275607	0.0347626	chr4	-	156263810	156298122	ENSG00000164114	ENST00000311277	6419	promoter	0.855797	0.762545	0.0529085	0.0979747
chr4	159680544	159682165	5	0.881281	0.815404	0.031746	0.0347626	chr4	+	159690290	159829201	ENSG00000052795	ENST00000264433	8125	promoter	0.881281	0.815404	0.066179	0.0855734
chr4	165854024	165854796	5	0.899847	0.820422	0.00793651	0.0347626	chr4	+	165878100	165880274	ENSG00000250486	ENST00000513876	23304	promoter	0.899847	0.820422	0.0318733	0.0618258
chr4	165934573	165936942	6	0.880636	0.833963	0.0151515	0.0347626	chr4	+	165953105	165962896	ENSG00000176979	ENST00000512596	16163	promoter	0.880636	0.833963	0.0387164	0.061798
chr4	169840600	169844071	5	0.876438	0.806001	0.031746	0.0347626	chr4	-	169908741	169931409	ENSG00000145439	ENST00000306193	87338	downstream	0.876438	0.806001	0.0766209	0.106092
chr4	177713098	177715040	5	0.444413	0.357265	0.00793651	0.0347626	chr4	-	177604689	177713881	ENSG00000150630	ENST00000280193	0	TSS	0.444413	0.357265	0.106555	0.0794823
chr4	186066726	186068591	5	0.686113	0.774156	0.015873	0.0347626	chr4	+	186064395	186068434	ENSG00000151729	ENST00000281456	2331	TES	0.686113	0.774156	0.188156	0.137839
chr5	1033316	1034328	5	0.834541	0.756026	0.031746	0.0347626	chr5	+	1008944	1039058	ENSG00000145506	ENST00000296849	24372	genebody	0.834541	0.756026	0.0552772	0.0651557
chr5	1504753	1506371	5	0.76708	0.676424	0.031746	0.0347626	chr5	-	1461538	1524092	ENSG00000153395	ENST00000283415	17721	genebody	0.76708	0.676424	0.074075	0.112647
chr5	1786055	1787019	5	0.825602	0.876059	0.015873	0.0347626	chr5	-	1798500	1801480	ENSG00000171421	ENST00000505818	14461	downstream	0.825602	0.876059	0.0859862	0.0624908
chr5	1874650	1878578	10	0.399463	0.292239	0.0114962	0.0347626	chr5	-	1877562	1887332	ENSG00000113430	ENST00000505790	8754	TES	0.399463	0.292239	0.143135	0.145379
chr5	2992302	2995470	5	0.905607	0.838668	0.00793651	0.0347626	chr5	+	2752262	2755508	ENSG00000186493	ENST00000334000	240040	downstream	0.905607	0.838668	0.023305	0.0530755
chr5	3590659	3592979	5	0.556937	0.401145	0.031746	0.0347626	chr5	+	3596168	3601517	ENSG00000170549	ENST00000302006	3189	promoter	0.556937	0.401145	0.0546775	0.0600823
chr5	6737918	6740942	7	0.908675	0.839778	0.002331	0.0347626	chr5	+	6714718	6757161	ENSG00000112941	ENST00000230859	23200	genebody	0.908675	0.839778	0.0486926	0.0860073
chr5	16669608	16671760	6	0.879064	0.792381	0.00865801	0.0347626	chr5	-	16473163	16617167	ENSG00000154153	ENST00000306320	52441	promoter	0.879064	0.792381	0.0801364	0.120655
chr5	16825814	16827520	5	0.898584	0.822718	0.00793651	0.0347626	chr5	-	16665395	16936372	ENSG00000145555	ENST00000513610	108852	genebody	0.898584	0.822718	0.0322146	0.0720688
chr5	26228301	26232918	5	0.484501	0.628174	0.015873	0.0347626	chr5	-	26915863	27121257	ENSG00000113100	ENST00000513289	888339	downstream	0.484501	0.628174	0.339811	0.201548
chr5	33510843	33515903	5	0.751425	0.830128	0.015873	0.0347626	chr5	+	33440882	33469644	ENSG00000113407	ENST00000265112	69961	downstream	0.751425	0.830128	0.107087	0.0664564
chr5	42953996	42955430	5	0.801317	0.681745	0.031746	0.0347626	chr5	-	42801036	42887494	ENSG00000250722	ENST00000514218	66502	promoter	0.801317	0.681745	0.0486195	0.088021
chr5	72429132	72432228	6	0.732771	0.6389	0.0411255	0.0413534	chr5	+	72416119	72427644	ENSG00000157111	ENST00000454765	13013	downstream	0.732771	0.6389	0.105021	0.153849
chr5	98125199	98131109	5	0.750182	0.621388	0.015873	0.0347626	chr5	+	98104999	98132198	ENSG00000174136	ENST00000308234	20200	genebody	0.750182	0.621388	0.113583	0.129171
chr5	116167445	116169506	5	0.863535	0.759097	0.031746	0.0347626	chr5	-	115779312	115910630	ENSG00000092421	ENST00000343348	256815	promoter	0.863535	0.759097	0.0676074	0.0942614
chr5	122429178	122431349	7	0.408574	0.311056	0.0262238	0.0347626	chr5	+	122424816	122523745	ENSG00000061455	ENST00000407847	4362	genebody	0.408574	0.311056	0.138808	0.143536
chr5	134406039	134408254	6	0.845291	0.749674	0.0411255	0.0413534	chr5	-	134362615	134369988	ENSG00000069011	ENST00000265340	36051	promoter	0.845291	0.749674	0.0593737	0.099348
chr5	134825055	134826214	5	0.517089	0.441589	0.031746	0.0347626	chr5	-	134779908	134788089	ENSG00000255833	ENST00000537858	36966	promoter	0.517089	0.441589	0.0318322	0.0753036
chr5	135339689	135341937	5	0.845053	0.755933	0.031746	0.0347626	chr5	+	135364584	135399506	ENSG00000120708	ENST00000442011	22647	promoter	0.845053	0.755933	0.0701462	0.10211
chr5	135391444	135394399	6	0.826937	0.757894	0.0411255	0.0413534	chr5	+	135364584	135399506	ENSG00000120708	ENST00000442011	26860	genebody	0.826937	0.757894	0.0473439	0.0722837
chr5	138260303	138263863	6	0.851295	0.79229	0.0411255	0.0413534	chr5	-	138208179	138210993	ENSG00000146006	ENST00000521094	49310	promoter	0.851295	0.79229	0.0447259	0.0699636
chr5	139281815	139285886	8	0.565874	0.487967	0.0498834	0.0498834	chr5	+	139175406	139224051	ENSG00000146005	ENST00000274710	106409	downstream	0.565874	0.487967	0.058714	0.0880845
chr5	141262685	141264650	9	0.619932	0.513677	0.00185109	0.0347626	chr5	-	141232939	141257975	ENSG00000156453	ENST00000287008	4710	promoter	0.619932	0.513677	0.0667296	0.0831741
chr5	141553557	141558706	5	0.850841	0.720607	0.031746	0.0347626	chr5	+	141488070	141534008	ENSG00000131507	ENST00000253814	65487	downstream	0.850841	0.720607	0.0547762	0.121928
chr5	150056274	150057269	5	0.879388	0.791123	0.031746	0.0347626	chr5	+	150040444	150058927	ENSG00000164591	ENST00000297130	15830	genebody	0.879388	0.791123	0.0565943	0.0857734
chr5	156983522	156987334	6	0.803347	0.712167	0.025974	0.0347626	chr5	-	156822577	157002768	ENSG00000135074	ENST00000430702	15434	genebody	0.803347	0.712167	0.0905971	0.12772
chr5	159399101	159400422	6	0.4944	0.410878	0.025974	0.0347626	chr5	+	159436120	159492518	ENSG00000113312	ENST00000522793	35698	promoter	0.4944	0.410878	0.100463	0.130821
chr5	176077437	176079142	6	0.845225	0.744213	0.00865801	0.0347626	chr5	+	176074388	176086058	ENSG00000048140	ENST00000405525	3049	genebody	0.845225	0.744213	0.0551581	0.107769
chr5	176081974	176083852	5	0.890087	0.83567	0.031746	0.0347626	chr5	+	176074388	176086058	ENSG00000048140	ENST00000405525	7586	genebody	0.890087	0.83567	0.0695397	0.0905685
chr6	1216046	1218841	5	0.782457	0.686386	0.031746	0.0347626	chr6	+	1312675	1314992	ENSG00000164379	ENST00000296839	93834	promoter	0.782457	0.686386	0.126059	0.150548
chr6	1965923	1972672	6	0.918064	0.850278	0.004329	0.0347626	chr6	-	1624041	2245926	ENSG00000112699	ENST00000380815	273254	genebody	0.918064	0.850278	0.0396679	0.0733482
chr6	3292958	3294210	6	0.884707	0.821397	0.0411255	0.0413534	chr6	+	3259218	3303607	ENSG00000180822	ENST00000451246	33740	genebody	0.884707	0.821397	0.0544094	0.0617138
chr6	3313976	3315043	5	0.876936	0.800017	0.031746	0.0347626	chr6	+	3259218	3303607	ENSG00000180822	ENST00000451246	54758	downstream	0.876936	0.800017	0.0746006	0.102726
chr6	21786171	21790387	5	0.8703	0.79989	0.015873	0.0347626	chr6	+	21593972	21598847	ENSG00000124766	ENST00000244745	192199	downstream	0.8703	0.79989	0.0393736	0.0799746
chr6	21959368	21962851	5	0.900624	0.820972	0.00793651	0.0347626	chr6	-	22287480	22297730	ENSG00000172179	ENST00000306482	334879	downstream	0.900624	0.820972	0.0557168	0.0980407
chr6	27335880	27340566	6	0.897473	0.861573	0.0151515	0.0347626	chr6	+	27356497	27371683	ENSG00000124613	ENST00000244576	15931	promoter	0.897473	0.861573	0.0509736	0.0753803
chr6	27804817	27806598	5	0.525506	0.446949	0.031746	0.0347626	chr6	-	27805658	27806117	ENSG00000184348	ENST00000330180	0	TSS	0.525506	0.446949	0.0637885	0.0875203
chr6	31599916	31600719	5	0.881278	0.815863	0.031746	0.0347626	chr6	+	31588450	31605537	ENSG00000204469	ENST00000435052	11466	genebody	0.881278	0.815863	0.0442019	0.0790005
chr6	31930262	31931768	5	0.914017	0.82912	0.031746	0.0347626	chr6	-	31919864	31926887	ENSG00000204356	ENST00000375429	3375	promoter	0.914017	0.82912	0.0562121	0.0955545
chr6	35031441	35035030	5	0.846365	0.774132	0.031746	0.0347626	chr6	-	35086049	35116387	ENSG00000124678	ENST00000418521	81357	downstream	0.846365	0.774132	0.0808969	0.115197
chr6	41979561	41983918	5	0.896941	0.821535	0.00793651	0.0347626	chr6	-	41902672	42018095	ENSG00000112576	ENST00000511642	34177	genebody	0.896941	0.821535	0.0446193	0.101982
chr6	41987083	41988180	5	0.859367	0.781913	0.015873	0.0347626	chr6	-	41902672	42018095	ENSG00000112576	ENST00000511642	29915	genebody	0.859367	0.781913	0.0750042	0.102452
chr6	42093241	42096851	5	0.702674	0.567153	0.031746	0.0347626	chr6	-	42068856	42110182	ENSG00000188112	ENST00000341865	13331	genebody	0.702674	0.567153	0.135711	0.182464
chr6	42100519	42102902	5	0.855247	0.76703	0.031746	0.0347626	chr6	-	42068856	42110182	ENSG00000188112	ENST00000341865	7280	genebody	0.855247	0.76703	0.0685513	0.0865679
chr6	46183171	46184704	5	0.9114	0.87392	0.031746	0.0347626	chr6	-	46128152	46138708	ENSG00000112796	ENST00000230565	44463	promoter	0.9114	0.87392	0.0416028	0.0711775
chr6	50785334	50788036	6	0.587747	0.473079	0.0151515	0.0347626	chr6	+	50786439	50815326	ENSG00000008196	ENST00000263046	0	TSS	0.587747	0.473079	0.0925888	0.106786
chr6	108486502	108487755	6	0.513131	0.395778	0.00865801	0.0347626	chr6	-	108366035	108487044	ENSG00000081087	ENST00000440575	0	TSS	0.513131	0.395778	0.130924	0.160113
chr6	123066446	123068318	5	0.831756	0.771963	0.015873	0.0347626	chr6	+	123100620	123105219	ENSG00000164434	ENST00000368444	32302	promoter	0.831756	0.771963	0.071964	0.0993588
chr6	134210138	134212187	6	0.542362	0.391413	0.0151515	0.0347626	chr6	+	134210276	134216691	ENSG00000118526	ENST00000367882	0	TSS	0.542362	0.391413	0.0740614	0.100128
chr6	135645788	135649184	6	0.673236	0.764573	0.0411255	0.0413534	chr6	+	135502453	135540309	ENSG00000118513	ENST00000316528	143335	downstream	0.673236	0.764573	0.257547	0.181204
chr6	138202328	138203033	5	0.817433	0.68609	0.00793651	0.0347626	chr6	+	138188581	138204449	ENSG00000118503	ENST00000237289	13747	genebody	0.817433	0.68609	0.104085	0.16374
chr6	148565497	148568753	5	0.763924	0.69024	0.015873	0.0347626	chr6	+	148663729	148873186	ENSG00000111961	ENST00000367467	94976	promoter	0.763924	0.69024	0.105881	0.115938
chr6	151346268	151349374	5	0.876678	0.790603	0.015873	0.0347626	chr6	+	151186685	151423023	ENSG00000120254	ENST00000367321	159583	genebody	0.876678	0.790603	0.0584918	0.124261
chr6	157981352	157987975	8	0.826421	0.716729	0.0379176	0.0404827	chr6	+	157802165	158099178	ENSG00000175048	ENST00000359775	179187	genebody	0.826421	0.716729	0.0836714	0.140103
chr6	158024749	158030539	7	0.896814	0.860278	0.0378788	0.0404827	chr6	+	158244296	158366109	ENSG00000130340	ENST00000392185	213757	promoter	0.896814	0.860278	0.0679629	0.09202
chr6	167050441	167052260	5	0.818549	0.723207	0.031746	0.0347626	chr6	-	166822876	167275999	ENSG00000071242	ENST00000510118	223739	genebody	0.818549	0.723207	0.0487593	0.0889613
chr6	167531965	167535439	5	0.755478	0.666695	0.031746	0.0347626	chr6	+	167525295	167552629	ENSG00000112486	ENST00000400926	6670	genebody	0.755478	0.666695	0.0791372	0.087983
chr6	168164577	168169279	7	0.839205	0.772053	0.0378788	0.0404827	chr6	-	168187500	168197526	ENSG00000146521	ENST00000366822	28247	downstream	0.839205	0.772053	0.0681713	0.112072
chr6	168452493	168453890	5	0.714585	0.6347	0.031746	0.0347626	chr6	-	168456425	168479839	ENSG00000153303	ENST00000283309	25949	downstream	0.714585	0.6347	0.114366	0.169446
chr6	168466900	168469565	5	0.915266	0.812328	0.031746	0.0347626	chr6	-	168456425	168479839	ENSG00000153303	ENST00000283309	10274	genebody	0.915266	0.812328	0.0224832	0.0572919
chr6	168860454	168864409	6	0.766355	0.666716	0.0411255	0.0413534	chr6	+	168841831	169068674	ENSG00000112562	ENST00000354536	18623	genebody	0.766355	0.666716	0.0882795	0.111454
chr6	170754881	170756468	5	0.893235	0.827324	0.015873	0.0347626	chr6	-	170844205	170862429	ENSG00000008018	ENST00000262193	105961	downstream	0.893235	0.827324	0.0314502	0.0747213
chr7	1138452	1140071	5	0.853488	0.741159	0.031746	0.0347626	chr7	+	1121844	1132517	ENSG00000164850	ENST00000401670	16608	downstream	0.853488	0.741159	0.0819285	0.116883
chr7	1162625	1165123	8	0.812824	0.743701	0.0281274	0.0347626	chr7	-	1036623	1177893	ENSG00000146540	ENST00000397100	12770	genebody	0.812824	0.743701	0.0470978	0.0856828
chr7	1901840	1902882	5	0.773205	0.680825	0.031746	0.0347626	chr7	+	1878222	1889567	ENSG00000176349	ENST00000318959	23618	downstream	0.773205	0.680825	0.0727689	0.0804121
chr7	1948410	1949276	5	0.891163	0.852446	0.015873	0.0347626	chr7	+	1878222	1889567	ENSG00000176349	ENST00000318959	70188	downstream	0.891163	0.852446	0.0681668	0.0773502
chr7	2003473	2005435	5	0.878964	0.813001	0.031746	0.0347626	chr7	+	1878222	1889567	ENSG00000176349	ENST00000318959	125251	downstream	0.878964	0.813001	0.0416843	0.0827365
chr7	2747119	2748357	5	0.899472	0.867579	0.031746	0.0347626	chr7	+	2719156	2756163	ENSG00000174945	ENST00000312371	27963	genebody	0.899472	0.867579	0.0504845	0.0754591
chr7	2857959	2860289	5	0.728621	0.667679	0.015873	0.0347626	chr7	-	2767746	2883958	ENSG00000146535	ENST00000275364	23669	genebody	0.728621	0.667679	0.109758	0.170115
chr7	2961745	2964080	8	0.746688	0.837	0.0018648	0.0347626	chr7	-	2767746	2883958	ENSG00000146535	ENST00000275364	77787	promoter	0.746688	0.837	0.0658728	0.0456304
chr7	4800406	4801167	5	0.93463	0.888801	0.031746	0.0347626	chr7	+	4815253	4831399	ENSG00000242802	ENST00000348624	14086	promoter	0.93463	0.888801	0.0505074	0.06947
chr7	27157293	27159883	5	0.786743	0.646346	0.031746	0.0347626	chr7	-	27168126	27170418	ENSG00000197576	ENST00000360046	10535	downstream	0.786743	0.646346	0.0876008	0.104677
chr7	27183043	27184159	6	0.759693	0.637243	0.0411255	0.0413534	chr7	-	27180671	27183287	ENSG00000106004	ENST00000222726	0	TSS	0.759693	0.637243	0.0617774	0.086899
chr7	30284659	30286094	5	0.812997	0.703057	0.031746	0.0347626	chr7	+	30323923	30407308	ENSG00000180233	ENST00000323037	37829	promoter	0.812997	0.703057	0.125351	0.17869
chr7	30955722	30957764	6	0.885138	0.809686	0.0021645	0.0347626	chr7	+	31003638	31019143	ENSG00000106128	ENST00000326139	45874	promoter	0.885138	0.809686	0.021028	0.0608897
chr7	30963853	30968134	5	0.916545	0.823333	0.031746	0.0347626	chr7	+	31003638	31019143	ENSG00000106128	ENST00000326139	35504	promoter	0.916545	0.823333	0.0426417	0.0770125
chr7	36275125	36277148	5	0.919988	0.880097	0.00793651	0.0347626	chr7	+	36192758	36341152	ENSG00000122547	ENST00000242108	82367	genebody	0.919988	0.880097	0.0554542	0.053834
chr7	43918310	43923052	6	0.875021	0.774979	0.0021645	0.0347626	chr7	-	43906157	43909156	ENSG00000062582	ENST00000317534	9154	promoter	0.875021	0.774979	0.070682	0.137812
chr7	47231371	47234181	5	0.554861	0.638734	0.031746	0.0347626	chr7	-	47314754	47622156	ENSG00000136205	ENST00000538633	387975	downstream	0.554861	0.638734	0.0790347	0.0537645
chr7	55225557	55229115	5	0.91949	0.862619	0.015873	0.0347626	chr7	+	55086811	55324313	ENSG00000146648	ENST00000442591	138746	genebody	0.91949	0.862619	0.045301	0.0538672
chr7	70081455	70084137	5	0.843682	0.735292	0.031746	0.0347626	chr7	+	70597155	71178584	ENSG00000185274	ENST00000333538	513018	promoter	0.843682	0.735292	0.0927427	0.109174
chr7	73402208	73404075	5	0.82617	0.70534	0.015873	0.0347626	chr7	+	73442119	73484237	ENSG00000049540	ENST00000252034	38044	promoter	0.82617	0.70534	0.0764603	0.134298
chr7	93519706	93520770	6	0.624099	0.433372	0.0411255	0.0413534	chr7	-	93514709	93520303	ENSG00000105825	ENST00000222543	0	TSS	0.624099	0.433372	0.0574233	0.117141
chr7	96650062	96650576	6	0.589493	0.464833	0.025974	0.0347626	chr7	-	96649704	96654409	ENSG00000105880	ENST00000222598	3833	genebody	0.589493	0.464833	0.0361824	0.0618551
chr7	98579047	98581334	6	0.922367	0.849629	0.0411255	0.0413534	chr7	+	98476113	98610866	ENSG00000196367	ENST00000355540	102934	genebody	0.922367	0.849629	0.0337955	0.064417
chr7	98876672	98878310	5	0.854824	0.75568	0.00793651	0.0347626	chr7	+	98923521	98985787	ENSG00000241685	ENST00000432884	45211	promoter	0.854824	0.75568	0.0915702	0.151343
chr7	98955780	98959634	7	0.919469	0.875381	0.0378788	0.0404827	chr7	+	98972298	98992424	ENSG00000130429	ENST00000252725	12664	promoter	0.919469	0.875381	0.0446367	0.0696433
chr7	101034187	101034996	5	0.482235	0.551516	0.031746	0.0347626	chr7	+	101006122	101202302	ENSG00000160963	ENST00000313669	28065	genebody	0.482235	0.551516	0.220875	0.167513
chr7	102064801	102068263	7	0.700594	0.586971	0.002331	0.0347626	chr7	+	102073996	102097268	ENSG00000160991	ENST00000356387	5733	promoter	0.700594	0.586971	0.098901	0.128073
chr7	105201418	105206649	6	0.877816	0.831893	0.0411255	0.0413534	chr7	-	105205575	105221947	ENSG00000185055	ENST00000480514	15298	TES	0.877816	0.831893	0.0896991	0.106183
chr7	128434685	128437090	5	0.908104	0.850547	0.031746	0.0347626	chr7	+	128431498	128462181	ENSG00000128596	ENST00000378685	3187	genebody	0.908104	0.850547	0.0381054	0.0630176
chr7	129420564	129422646	7	0.449107	0.368252	0.0174825	0.0347626	chr7	+	129251555	129396920	ENSG00000106459	ENST00000353868	169009	downstream	0.449107	0.368252	0.090619	0.121105
chr7	130659732	130664303	5	0.874892	0.811154	0.031746	0.0347626	chr7	+	130794855	131172603	ENSG00000128585	ENST00000421797	130552	promoter	0.874892	0.811154	0.0543798	0.0935454
chr7	138145617	138145993	5	0.504349	0.367092	0.015873	0.0347626	chr7	+	138145079	138274738	ENSG00000122779	ENST00000343526	538	genebody	0.504349	0.367092	0.0941225	0.172315
chr7	138768657	138772752	5	0.808762	0.709778	0.015873	0.0347626	chr7	-	138728266	138794394	ENSG00000105939	ENST00000242351	21642	genebody	0.808762	0.709778	0.149685	0.201635
chr7	139285355	139289149	5	0.905469	0.84912	0.031746	0.0347626	chr7	+	139208602	139229730	ENSG00000236279	ENST00000422142	76753	downstream	0.905469	0.84912	0.0439066	0.0773084
chr7	139665889	139671303	7	0.908218	0.846875	0.00699301	0.0347626	chr7	-	139723544	139763521	ENSG00000059378	ENST00000263549	92218	downstream	0.908218	0.846875	0.0552457	0.0817922
chr7	141042040	141043648	5	0.507038	0.630173	0.031746	0.0347626	chr7	+	141250989	141355044	ENSG00000006530	ENST00000355413	207341	promoter	0.507038	0.630173	0.259398	0.15814
chr7	148676505	148679340	5	0.87817	0.813434	0.031746	0.0347626	chr7	-	148700154	148725733	ENSG00000155660	ENST00000286091	46393	downstream	0.87817	0.813434	0.0429353	0.08164
chr7	149548009	149550748	6	0.895949	0.821859	0.00865801	0.0347626	chr7	+	149535456	149564568	ENSG00000106479	ENST00000223210	12553	genebody	0.895949	0.821859	0.0672871	0.0989036
chr7	150105564	150109019	5	0.796487	0.686853	0.00793651	0.0347626	chr7	+	150147718	150176480	ENSG00000171115	ENST00000307271	38699	promoter	0.796487	0.686853	0.0723596	0.0883922
chr7	150711739	150714153	5	0.496988	0.593187	0.031746	0.0347626	chr7	-	150709335	150721586	ENSG00000248602	ENST00000397266	7433	genebody	0.496988	0.593187	0.163058	0.153878
chr7	152022528	152024899	5	0.925118	0.855989	0.015873	0.0347626	chr7	-	151832010	152133090	ENSG00000055609	ENST00000262189	108191	genebody	0.925118	0.855989	0.046793	0.0869255
chr7	154148485	154150319	5	0.857625	0.786876	0.031746	0.0347626	chr7	+	153584182	154685995	ENSG00000130226	ENST00000404039	564303	genebody	0.857625	0.786876	0.0642792	0.119021
chr7	155250454	155252244	10	0.517206	0.433226	0.0288056	0.0347626	chr7	+	155250824	155257526	ENSG00000164778	ENST00000297375	0	TSS	0.517206	0.433226	0.0785569	0.12511
chr7	156742271	156743948	6	0.48269	0.384289	0.025974	0.0347626	chr7	+	156742417	156765876	ENSG00000146909	ENST00000275820	0	TSS	0.48269	0.384289	0.0881281	0.118544
chr7	156802047	156803751	5	0.320897	0.404912	0.031746	0.0347626	chr7	-	156797565	156803370	ENSG00000130675	ENST00000542972	0	TSS	0.320897	0.404912	0.142956	0.129688
chr7	157038661	157041596	5	0.874279	0.818431	0.031746	0.0347626	chr7	+	157129660	157210133	ENSG00000105993	ENST00000262177	88064	promoter	0.874279	0.818431	0.0805032	0.107919
chr7	157390859	157392396	6	0.894756	0.823906	0.025974	0.0347626	chr7	+	157406715	157411457	ENSG00000222012	ENST00000409610	14319	promoter	0.894756	0.823906	0.0433843	0.0900766
chr7	157398096	157400678	5	0.836907	0.748099	0.00793651	0.0347626	chr7	+	157406715	157411457	ENSG00000222012	ENST00000409610	6037	promoter	0.836907	0.748099	0.069558	0.126318
chr7	157511176	157512862	6	0.808452	0.743254	0.0411255	0.0413534	chr7	+	157406715	157411457	ENSG00000222012	ENST00000409610	104461	downstream	0.808452	0.743254	0.0918846	0.145963
chr7	158420550	158423972	5	0.925664	0.839312	0.00793651	0.0347626	chr7	-	157331750	158380480	ENSG00000155093	ENST00000409483	40070	promoter	0.925664	0.839312	0.0402276	0.10397
chr8	617256	620042	5	0.902835	0.800385	0.031746	0.0347626	chr8	-	564744	681209	ENSG00000104714	ENST00000543819	61167	genebody	0.902835	0.800385	0.0675968	0.10271
chr8	1857906	1861112	6	0.934365	0.890716	0.0411255	0.0413534	chr8	+	1922044	1955102	ENSG00000176595	ENST00000320248	60932	promoter	0.934365	0.890716	0.0301743	0.0576519
chr8	2024249	2024696	6	0.890098	0.821676	0.025974	0.0347626	chr8	+	1993155	2093380	ENSG00000036448	ENST00000262113	31094	genebody	0.890098	0.821676	0.0606668	0.105691
chr8	2991054	2993864	5	0.853991	0.797568	0.031746	0.0347626	chr8	+	1993155	2093380	ENSG00000036448	ENST00000262113	997899	downstream	0.853991	0.797568	0.0879879	0.121103
chr8	11823723	11827286	5	0.802275	0.757994	0.031746	0.0347626	chr8	-	11831449	11832108	ENSG00000205884	ENST00000382209	4822	downstream	0.802275	0.757994	0.106941	0.125249
chr8	18525381	18527863	5	0.778865	0.616732	0.00793651	0.0347626	chr8	+	18248755	18258728	ENSG00000156006	ENST00000286479	276626	downstream	0.778865	0.616732	0.0769094	0.0918165
chr8	22474253	22475991	5	0.859902	0.756249	0.015873	0.0347626	chr8	-	22471421	22474170	ENSG00000253200	ENST00000521025	83	promoter	0.859902	0.756249	0.0840666	0.12725
chr8	37385167	37387867	5	0.940374	0.88596	0.00793651	0.0347626	chr8	-	37373968	37374539	ENSG00000253414	ENST00000521989	10628	promoter	0.940374	0.88596	0.0329044	0.0697144
chr8	37622781	37625392	5	0.803146	0.670856	0.031746	0.0347626	chr8	+	37620111	37637283	ENSG00000147471	ENST00000328195	2670	genebody	0.803146	0.670856	0.122327	0.180229
chr8	52949658	52952548	5	0.890734	0.811928	0.031746	0.0347626	chr8	-	52730140	52811735	ENSG00000168300	ENST00000544451	137923	promoter	0.890734	0.811928	0.0660358	0.0711643
chr8	55210500	55212937	5	0.784166	0.727514	0.00793651	0.0347626	chr8	+	55370495	55373448	ENSG00000164736	ENST00000297316	157558	promoter	0.784166	0.727514	0.0411899	0.062154
chr8	55370659	55372462	12	0.615182	0.462341	0.0101932	0.0347626	chr8	+	55370495	55373448	ENSG00000164736	ENST00000297316	164	genebody	0.615182	0.462341	0.0834897	0.104665
chr8	55382674	55384036	7	0.659406	0.486807	0.0262238	0.0347626	chr8	+	55370495	55373448	ENSG00000164736	ENST00000297316	12179	downstream	0.659406	0.486807	0.0625775	0.0980361
chr8	56850415	56852861	5	0.740174	0.624914	0.031746	0.0347626	chr8	+	56792394	56923939	ENSG00000254087	ENST00000520220	58021	genebody	0.740174	0.624914	0.0893284	0.0887491
chr8	58104287	58106733	6	0.931352	0.878377	0.025974	0.0347626	chr8	-	57870492	57906403	ENSG00000104331	ENST00000262644	197884	promoter	0.931352	0.878377	0.0320146	0.0685544
chr8	66939117	66941334	5	0.714558	0.866029	0.015873	0.0347626	chr8	+	66933795	67012751	ENSG00000147570	ENST00000276570	5322	genebody	0.714558	0.866029	0.113389	0.0738881
chr8	86375681	86376842	6	0.300418	0.23912	0.0411255	0.0413534	chr8	+	86376081	86393693	ENSG00000104267	ENST00000285379	0	TSS	0.300418	0.23912	0.134652	0.152638
chr8	97171617	97172679	5	0.574925	0.460987	0.031746	0.0347626	chr8	-	97154558	97173020	ENSG00000156466	ENST00000287020	341	genebody	0.574925	0.460987	0.0459529	0.102278
chr8	128870444	128872610	5	0.847481	0.766238	0.031746	0.0347626	chr8	-	128959126	128960591	ENSG00000256655	ENST00000539634	87981	downstream	0.847481	0.766238	0.0713192	0.110359
chr8	135613535	135614325	6	0.863974	0.798817	0.025974	0.0347626	chr8	-	135490035	135725281	ENSG00000066827	ENST00000377838	110956	genebody	0.863974	0.798817	0.0547463	0.0551162
chr8	140715309	140717766	8	0.461181	0.36209	0.0018648	0.0347626	chr8	-	140613081	140715284	ENSG00000169427	ENST00000522317	25	promoter	0.461181	0.36209	0.113208	0.117445
chr8	140976157	140978684	5	0.871296	0.919431	0.015873	0.0347626	chr8	+	140943416	140946190	ENSG00000250733	ENST00000507535	32741	downstream	0.871296	0.919431	0.0889048	0.0669329
chr8	141334159	141338075	5	0.894848	0.819724	0.031746	0.0347626	chr8	-	140742586	141468678	ENSG00000167632	ENST00000389328	130603	genebody	0.894848	0.819724	0.0750118	0.107198
chr8	142149222	142149982	5	0.91732	0.848369	0.031746	0.0347626	chr8	+	142138720	142205895	ENSG00000105339	ENST00000424248	10502	genebody	0.91732	0.848369	0.065589	0.113202
chr8	143254354	143254931	5	0.731673	0.647613	0.015873	0.0347626	chr8	-	143293441	143484601	ENSG00000171045	ENST00000524325	229670	downstream	0.731673	0.647613	0.0868105	0.133004
chr8	143618620	143620810	5	0.59694	0.71045	0.015873	0.0347626	chr8	-	143692410	143695833	ENSG00000198576	ENST00000356613	75023	downstream	0.59694	0.71045	0.122287	0.0840177
chr8	145629541	145632927	5	0.941867	0.882982	0.00793651	0.0347626	chr8	-	145618450	145634753	ENSG00000071894	ENST00000349769	1826	genebody	0.941867	0.882982	0.0401374	0.0738866
chr9	36820520	36825163	7	0.747106	0.664625	0.0174825	0.0347626	chr9	-	36833272	37034103	ENSG00000196092	ENST00000358127	208940	downstream	0.747106	0.664625	0.0664273	0.103264
chr9	92009429	92013264	8	0.890662	0.845537	0.00699301	0.0347626	chr9	+	91933421	91974557	ENSG00000187742	ENST00000375807	76008	downstream	0.890662	0.845537	0.049033	0.0584871
chr9	99250506	99251964	5	0.848154	0.742294	0.031746	0.0347626	chr9	+	99212483	99253618	ENSG00000130956	ENST00000375251	38023	genebody	0.848154	0.742294	0.104373	0.145415
chr9	100615843	100616774	7	0.465206	0.337906	0.0110723	0.0347626	chr9	+	100615536	100618986	ENSG00000178919	ENST00000375123	307	genebody	0.465206	0.337906	0.168808	0.180385
chr9	116990607	116995074	9	0.851974	0.787309	0.0187577	0.0347626	chr9	+	116917840	117074791	ENSG00000196739	ENST00000356083	72767	genebody	0.851974	0.787309	0.0517787	0.0658701
chr9	124440033	124441116	5	0.862845	0.754021	0.031746	0.0347626	chr9	+	124329399	124547807	ENSG00000136848	ENST00000259371	110634	genebody	0.862845	0.754021	0.066275	0.13824
chr9	124515127	124519036	8	0.852695	0.789756	0.0281274	0.0347626	chr9	+	124329399	124547807	ENSG00000136848	ENST00000259371	185728	genebody	0.852695	0.789756	0.0739469	0.105605
chr9	126150998	126153249	5	0.772522	0.672305	0.031746	0.0347626	chr9	+	126118539	126141032	ENSG00000148204	ENST00000373631	32459	downstream	0.772522	0.672305	0.135817	0.145601
chr9	126319453	126321003	5	0.888959	0.81378	0.015873	0.0347626	chr9	+	126118539	126141032	ENSG00000148204	ENST00000373631	200914	downstream	0.888959	0.81378	0.0775179	0.110495
chr9	128199005	128200175	5	0.847245	0.777997	0.031746	0.0347626	chr9	+	128024111	128129486	ENSG00000165219	ENST00000470056	174894	downstream	0.847245	0.777997	0.0713315	0.0966971
chr9	129599684	129603156	5	0.83731	0.736938	0.031746	0.0347626	chr9	+	129622944	129648157	ENSG00000177125	ENST00000319119	19788	promoter	0.83731	0.736938	0.0717628	0.0821533
chr9	130432031	130436206	5	0.930221	0.85287	0.00793651	0.0347626	chr9	+	130469271	130476303	ENSG00000160401	ENST00000373295	33065	promoter	0.930221	0.85287	0.0331393	0.0667649
chr9	131515470	131521139	8	0.891707	0.816341	0.014763	0.0347626	chr9	-	131492065	131534172	ENSG00000160445	ENST00000291900	13033	genebody	0.891707	0.816341	0.07961	0.121052
chr9	133274093	133275798	5	0.713744	0.651186	0.031746	0.0347626	chr9	+	133274029	133282639	ENSG00000215428	ENST00000277491	64	genebody	0.713744	0.651186	0.0767349	0.0930994
chr9	135398635	135401577	5	0.866631	0.77877	0.031746	0.0347626	chr9	+	135457572	135465653	ENSG00000125492	ENST00000263610	55995	promoter	0.866631	0.77877	0.040553	0.0829196
chr9	136001510	136002034	5	0.611833	0.504574	0.00793651	0.0347626	chr9	-	135973508	136039301	ENSG00000160271	ENST00000542690	37267	genebody	0.611833	0.504574	0.0928571	0.104728
chr9	137282914	137284169	5	0.779603	0.624988	0.031746	0.0347626	chr9	+	137218426	137328865	ENSG00000186350	ENST00000481739	64488	genebody	0.779603	0.624988	0.065998	0.0959487
chr9	137322097	137324184	6	0.847231	0.765042	0.00865801	0.0347626	chr9	+	137218426	137328865	ENSG00000186350	ENST00000481739	103671	genebody	0.847231	0.765042	0.0573383	0.0696086
chr9	138376492	138379728	12	0.840972	0.760683	0.0024368	0.0347626	chr9	+	138371648	138380739	ENSG00000196422	ENST00000356818	4844	genebody	0.840972	0.760683	0.0871431	0.101618
chr9	138975641	138976635	5	0.866686	0.797304	0.031746	0.0347626	chr9	-	138903205	138987131	ENSG00000148411	ENST00000277554	10496	genebody	0.866686	0.797304	0.0652374	0.0849917
chr9	139276573	139278226	6	0.81926	0.883578	0.0151515	0.0347626	chr9	-	139258408	139268133	ENSG00000187796	ENST00000371732	8440	promoter	0.81926	0.883578	0.106141	0.0638821
chr9	140643362	140646012	6	0.902324	0.802324	0.0411255	0.0413534	chr9	+	140772241	141019076	ENSG00000148408	ENST00000277549	126229	promoter	0.902324	0.802324	0.0585338	0.132243
chrX	9399982	9404714	5	0.808153	0.868035	0.00793651	0.0347626	chrX	+	9431335	9687780	ENSG00000101849	ENST00000424279	26621	promoter	0.808153	0.868035	0.113179	0.0510335
chrX	9481121	9483024	5	0.809239	0.737916	0.015873	0.0347626	chrX	+	9431335	9687780	ENSG00000101849	ENST00000424279	49786	genebody	0.809239	0.737916	0.104485	0.152583
chrX	9911949	9916182	7	0.877311	0.781916	0.0378788	0.0404827	chrX	+	9935392	9936134	ENSG00000234469	ENST00000445307	19210	promoter	0.877311	0.781916	0.0274452	0.0438673
chrX	10079081	10079960	6	0.786735	0.672358	0.00865801	0.0347626	chrX	+	10125024	10205700	ENSG00000073464	ENST00000380833	45064	promoter	0.786735	0.672358	0.10275	0.155814
chrX	16760181	16762945	5	0.861602	0.791055	0.031746	0.0347626	chrX	+	16737755	16783459	ENSG00000169895	ENST00000380155	22426	genebody	0.861602	0.791055	0.0839031	0.123015
chrX	40518832	40522272	5	0.78058	0.692658	0.031746	0.0347626	chrX	-	40488285	40506806	ENSG00000185753	ENST00000378426	12026	promoter	0.78058	0.692658	0.143329	0.178033
chrX	48661988	48664870	5	0.865128	0.81336	0.015873	0.0347626	chrX	+	48660402	48683386	ENSG00000094631	ENST00000334136	1586	genebody	0.865128	0.81336	0.0600025	0.0957666
chrX	49754341	49758653	5	0.740946	0.650936	0.015873	0.0347626	chrX	+	49687225	49863892	ENSG00000171365	ENST00000376088	67116	genebody	0.740946	0.650936	0.0987998	0.132856
chrX	70287553	70288412	5	0.2328	0.365476	0.00793651	0.0347626	chrX	-	70279096	70288273	ENSG00000147164	ENST00000374274	0	TSS	0.2328	0.365476	0.266213	0.18298
chrX	123028427	123032939	6	0.795891	0.875618	0.025974	0.0347626	chrX	+	122993877	123047829	ENSG00000101966	ENST00000371199	34550	genebody	0.795891	0.875618	0.114217	0.0609028
chrX	128913589	128915802	8	0.816063	0.732866	0.0029526	0.0347626	chrX	+	128913960	128929177	ENSG00000122122	ENST00000356892	0	TSS	0.816063	0.732866	0.0313161	0.0392019
chrX	136649225	136650685	7	0.703365	0.58226	0.0378788	0.0404827	chrX	+	136648677	136659850	ENSG00000156925	ENST00000370606	548	genebody	0.703365	0.58226	0.0633607	0.0944705
chrX	153523897	153525498	8	0.875726	0.92917	0.0498834	0.0498834	chrX	+	153524027	153558713	ENSG00000007350	ENST00000441970	0	TSS	0.875726	0.92917	0.0578069	0.0215205
chrX	153668416	153669319	5	0.868355	0.791696	0.031746	0.0347626	chrX	+	153665266	153671814	ENSG00000203879	ENST00000447750	3150	genebody	0.868355	0.791696	0.102315	0.146092
chrX	153744597	153745689	5	0.432415	0.517161	0.015873	0.0347626	chrX	-	153733350	153744566	ENSG00000071889	ENST00000434658	31	promoter	0.432415	0.517161	0.173322	0.111769

## Sheet: Supplementary Table S4
Supplementary table S4. List of the DhMRs between CRCs and non-CRCs
DhMR								Gene annotation								Modifications in DhMR
Chr	Start	End	CpG number	5hmC of Tumor	5hmC of Normal	P-value	FDR	Chr	Chain	Start	End	Ensembl gene	Ensembl transcript	Distance from TSS	Location	5mC of Tumor	5mC of Normal	5hmC of Tumor	5hmC of Normal
chr1	1367698	1369077	6	0.0957966	0.0576297	0.025974	0.0343915	chr1	+	1370903	1378262	ENSG00000179403	ENST00000404702	1826	promoter	0.350327	0.364353	0.0957966	0.0576297
chr1	1542647	1546691	6	0.126856	0.0709707	0.0411255	0.0412453	chr1	+	1550795	1565990	ENSG00000197530	ENST00000378710	4104	promoter	0.629964	0.710329	0.126856	0.0709707
chr1	1611127	1613704	7	0.0984176	0.153264	0.0262238	0.0343915	chr1	-	1592940	1624167	ENSG00000189339	ENST00000234800	10463	genebody	0.805676	0.777491	0.0984176	0.153264
chr1	2070097	2073985	7	0.119107	0.0636908	0.0174825	0.0343915	chr1	-	2115917	2126180	ENSG00000162585	ENST00000400919	52195	downstream	0.728918	0.767499	0.119107	0.0636908
chr1	2719118	2720574	5	0.0402942	0.0814462	0.031746	0.0343915	chr1	-	2567415	2706280	ENSG00000215912	ENST00000401094	12838	promoter	0.677395	0.604038	0.0402942	0.0814462
chr1	2930520	2931638	5	0.0579152	0.0267499	0.015873	0.0343915	chr1	+	2938046	2939465	ENSG00000169717	ENST00000378404	6408	promoter	0.779647	0.777797	0.0579152	0.0267499
chr1	3425442	3426796	5	0.115544	0.0603635	0.031746	0.0343915	chr1	+	3370990	3397677	ENSG00000130762	ENST00000378378	54452	downstream	0.633023	0.699296	0.115544	0.0603635
chr1	4055618	4058997	6	0.0422623	0.0763567	0.0151515	0.0343915	chr1	-	3805689	3816849	ENSG00000198912	ENST00000361605	238769	promoter	0.834313	0.802982	0.0422623	0.0763567
chr1	4116718	4119003	6	0.0408744	0.0873387	0.00865801	0.0343915	chr1	-	3805689	3816849	ENSG00000198912	ENST00000361605	299869	promoter	0.827203	0.721579	0.0408744	0.0873387
chr1	4655181	4656536	5	0.0984335	0.0606681	0.031746	0.0343915	chr1	+	4715105	4843850	ENSG00000196581	ENST00000378191	58569	promoter	0.742846	0.806824	0.0984335	0.0606681
chr1	5952069	5953363	5	0.282983	0.184611	0.015873	0.0343915	chr1	+	6052423	6161253	ENSG00000069424	ENST00000378097	99060	promoter	0.657254	0.705297	0.282983	0.184611
chr1	6346541	6349203	5	0.0636894	0.0239045	0.031746	0.0343915	chr1	-	6307406	6321035	ENSG00000158292	ENST00000377893	25506	promoter	0.88658	0.926938	0.0636894	0.0239045
chr1	7288374	7290840	5	0.0225623	0.0630457	0.015873	0.0343915	chr1	+	6845384	7827903	ENSG00000171735	ENST00000303635	442990	genebody	0.768341	0.702168	0.0225623	0.0630457
chr1	8052363	8057338	7	0.0542136	0.0846185	0.0174825	0.0343915	chr1	-	8071779	8086368	ENSG00000116285	ENST00000377482	29030	downstream	0.854942	0.80524	0.0542136	0.0846185
chr1	8287499	8290415	5	0.058246	0.100063	0.031746	0.0343915	chr1	+	8377886	8404225	ENSG00000162426	ENST00000471889	87471	promoter	0.795009	0.735016	0.058246	0.100063
chr1	9770058	9772634	6	0.0784524	0.0304947	0.00865801	0.0343915	chr1	-	9712668	9714644	ENSG00000179840	ENST00000377320	55414	promoter	0.874399	0.922342	0.0784524	0.0304947
chr1	9920370	9924685	8	0.0755056	0.105746	0.0029526	0.0343915	chr1	-	9789084	9884584	ENSG00000171603	ENST00000377298	35786	promoter	0.811156	0.745931	0.0755056	0.105746
chr1	10925762	10927354	5	0.0285771	0.0717374	0.031746	0.0343915	chr1	-	10696661	10856705	ENSG00000130940	ENST00000377022	69057	promoter	0.556368	0.482019	0.0285771	0.0717374
chr1	11844369	11845882	5	0.133368	0.0906647	0.031746	0.0343915	chr1	-	11846660	11866115	ENSG00000177000	ENST00000376590	20233	downstream	0.538198	0.534411	0.133368	0.0906647
chr1	11898731	11902283	8	0.0441911	0.0801984	0.0029526	0.0343915	chr1	-	11905936	11908402	ENSG00000175206	ENST00000376476	6119	downstream	0.755999	0.722609	0.0441911	0.0801984
chr1	11934140	11936478	5	0.0665682	0.0982105	0.031746	0.0343915	chr1	-	11917521	11918988	ENSG00000120937	ENST00000376468	15152	promoter	0.771337	0.739296	0.0665682	0.0982105
chr1	16320077	16322509	5	0.091724	0.143382	0.015873	0.0343915	chr1	+	16330731	16335302	ENSG00000183888	ENST00000329454	8222	promoter	0.83028	0.747908	0.091724	0.143382
chr1	17941970	17944918	6	0.0463443	0.0766139	0.025974	0.0343915	chr1	+	17866330	18024369	ENSG00000074964	ENST00000452522	75640	genebody	0.793216	0.74379	0.0463443	0.0766139
chr1	22168115	22168948	5	0.0685449	0.117429	0.031746	0.0343915	chr1	+	22138758	22151714	ENSG00000187942	ENST00000344642	29357	downstream	0.878854	0.81988	0.0685449	0.117429
chr1	22195531	22198094	6	0.117195	0.0739759	0.0151515	0.0343915	chr1	+	22138758	22151714	ENSG00000187942	ENST00000344642	56773	downstream	0.675708	0.688303	0.117195	0.0739759
chr1	25320383	25324087	6	0.0527996	0.106119	0.0151515	0.0343915	chr1	-	25226002	25291501	ENSG00000020633	ENST00000399916	28882	promoter	0.781016	0.713751	0.0527996	0.106119
chr1	26492527	26498118	7	0.052053	0.0969869	0.0262238	0.0343915	chr1	+	26496362	26498551	ENSG00000142684	ENST00000374266	0	TSS	0.738254	0.679737	0.052053	0.0969869
chr1	26826078	26828667	5	0.0523434	0.0928184	0.015873	0.0343915	chr1	+	26799010	26802463	ENSG00000198830	ENST00000361427	27068	downstream	0.442914	0.406577	0.0523434	0.0928184
chr1	27103059	27106879	5	0.0469887	0.0156439	0.015873	0.0343915	chr1	+	27114486	27124889	ENSG00000060642	ENST00000078527	7607	promoter	0.828351	0.826868	0.0469887	0.0156439
chr1	27527885	27531633	6	0.174725	0.075729	0.0411255	0.0412453	chr1	+	27561007	27635110	ENSG00000142784	ENST00000319394	29374	promoter	0.7277	0.793921	0.174725	0.075729
chr1	31109689	31112068	5	0.0714674	0.119402	0.015873	0.0343915	chr1	-	31184124	31196434	ENSG00000162510	ENST00000373765	84366	downstream	0.689514	0.640995	0.0714674	0.119402
chr1	35161471	35163638	5	0.0787555	0.149821	0.015873	0.0343915	chr1	+	35220648	35224113	ENSG00000189280	ENST00000338513	57010	promoter	0.776282	0.687827	0.0787555	0.149821
chr1	36796693	36798943	5	0.0617138	0.0931144	0.031746	0.0343915	chr1	-	36787632	36789755	ENSG00000142694	ENST00000270824	6938	promoter	0.881295	0.820631	0.0617138	0.0931144
chr1	38263559	38267145	5	0.258083	0.17498	0.00793651	0.0343915	chr1	+	38259474	38266805	ENSG00000185090	ENST00000373045	4085	TES	0.651331	0.713257	0.258083	0.17498
chr1	38476542	38479682	7	0.0508736	0.0941539	0.0262238	0.0343915	chr1	+	38478414	38490496	ENSG00000183520	ENST00000373014	0	TSS	0.671863	0.588971	0.0508736	0.0941539
chr1	41932407	41934427	6	0.0512145	0.0892757	0.0151515	0.0343915	chr1	-	41944446	41950342	ENSG00000127129	ENST00000372587	15915	downstream	0.636733	0.569722	0.0512145	0.0892757
chr1	43249894	43250918	5	0.0527096	0.12561	0.031746	0.0343915	chr1	+	43232977	43263875	ENSG00000164008	ENST00000536543	16917	genebody	0.720667	0.658473	0.0527096	0.12561
chr1	45071571	45073456	5	0.0427249	0.0870817	0.031746	0.0343915	chr1	-	45100910	45140149	ENSG00000126106	ENST00000372244	66693	downstream	0.861528	0.814352	0.0427249	0.0870817
chr1	46882823	46884900	5	0.0572207	0.106941	0.00793651	0.0343915	chr1	+	46859937	46879517	ENSG00000117480	ENST00000243167	22886	downstream	0.821554	0.749901	0.0572207	0.106941
chr1	48043998	48046169	5	0.029955	0.0703394	0.031746	0.0343915	chr1	+	47901689	47906363	ENSG00000186564	ENST00000334793	142309	downstream	0.699997	0.638154	0.029955	0.0703394
chr1	54754805	54760880	6	0.0353258	0.0688895	0.0411255	0.0412453	chr1	+	54703710	54704736	ENSG00000198711	ENST00000361350	51095	downstream	0.692916	0.632202	0.0353258	0.0688895
chr1	54876210	54880754	8	0.0442737	0.0822739	0.014763	0.0343915	chr1	-	54692305	54872092	ENSG00000157216	ENST00000371320	4118	promoter	0.871415	0.815383	0.0442737	0.0822739
chr1	95446955	95449390	5	0.0361245	0.096053	0.015873	0.0343915	chr1	-	95362507	95392834	ENSG00000117519	ENST00000370206	54121	promoter	0.869987	0.785475	0.0361245	0.096053
chr1	110627071	110631802	5	0.0427535	0.0773509	0.031746	0.0343915	chr1	-	110602616	110613234	ENSG00000156150	ENST00000369792	13837	promoter	0.697691	0.606714	0.0427535	0.0773509
chr1	111161400	111162931	6	0.0325764	0.0679217	0.025974	0.0343915	chr1	-	111136202	111174096	ENSG00000177301	ENST00000369770	11165	genebody	0.51994	0.492302	0.0325764	0.0679217
chr1	113232402	113233142	5	0.0434887	0.0949346	0.031746	0.0343915	chr1	+	113217043	113243368	ENSG00000155363	ENST00000413052	15359	genebody	0.931514	0.84904	0.0434887	0.0949346
chr1	150587388	150590657	5	0.0974959	0.0635253	0.031746	0.0343915	chr1	-	150573327	150602042	ENSG00000143420	ENST00000369016	11385	genebody	0.78086	0.81793	0.0974959	0.0635253
chr1	151345143	151347463	5	0.0615604	0.11075	0.031746	0.0343915	chr1	-	151336778	151345209	ENSG00000143416	ENST00000368868	0	TSS	0.693571	0.634295	0.0615604	0.11075
chr1	153540228	153543624	6	0.0946194	0.148293	0.00865801	0.0343915	chr1	-	153533816	153540366	ENSG00000196754	ENST00000368710	0	TSS	0.651257	0.603527	0.0946194	0.148293
chr1	156215531	156220216	11	0.0802277	0.119155	0.04179	0.0418507	chr1	-	156213206	156217881	ENSG00000160781	ENST00000292291	0	TSS	0.51272	0.484229	0.0802277	0.119155
chr1	156232009	156236354	6	0.0610605	0.0383654	0.0021645	0.0343915	chr1	-	156213206	156217881	ENSG00000160781	ENST00000292291	14128	promoter	0.882393	0.901823	0.0610605	0.0383654
chr1	157104337	157106135	5	0.0524633	0.0925977	0.015873	0.0343915	chr1	-	157090983	157108159	ENSG00000117036	ENST00000368192	2024	genebody	0.796286	0.741544	0.0524633	0.0925977
chr1	161390320	161392251	5	0.0764223	0.11292	0.015873	0.0343915	chr1	-	161334521	161337664	ENSG00000188931	ENST00000367974	52656	promoter	0.638688	0.570279	0.0764223	0.11292
chr1	178463864	178465697	5	0.0429643	0.116081	0.031746	0.0343915	chr1	+	178482212	178500690	ENSG00000240021	ENST00000258298	16515	promoter	0.885657	0.793169	0.0429643	0.116081
chr1	203736277	203741265	7	0.117821	0.174189	0.0174825	0.0343915	chr1	+	203734304	203745245	ENSG00000122188	ENST00000442561	1973	genebody	0.760149	0.690197	0.117821	0.174189
chr1	204827139	204829156	5	0.0409721	0.120799	0.00793651	0.0343915	chr1	+	204797782	204991949	ENSG00000163531	ENST00000367169	29357	genebody	0.809352	0.722313	0.0409721	0.120799
chr1	204936637	204938083	6	0.031361	0.0736141	0.0151515	0.0343915	chr1	+	205012325	205047627	ENSG00000184144	ENST00000331830	74242	promoter	0.876594	0.831001	0.031361	0.0736141
chr1	205398775	205399867	5	0.0578454	0.102139	0.031746	0.0343915	chr1	-	205350506	205419059	ENSG00000186007	ENST00000367154	19192	genebody	0.604061	0.590446	0.0578454	0.102139
chr1	226834293	226835009	5	0.105644	0.071524	0.031746	0.0343915	chr1	-	226819391	226926864	ENSG00000143772	ENST00000429204	91855	genebody	0.814016	0.816931	0.105644	0.071524
chr1	228082215	228083725	5	0.0807815	0.155468	0.00793651	0.0343915	chr1	-	228106357	228135599	ENSG00000143816	ENST00000272164	51874	downstream	0.783948	0.70154	0.0807815	0.155468
chr1	228391745	228393355	5	0.104053	0.141164	0.031746	0.0343915	chr1	+	228395861	228566575	ENSG00000154358	ENST00000366707	2506	promoter	0.645626	0.630959	0.104053	0.141164
chr1	228478078	228479804	5	0.034617	0.0717679	0.031746	0.0343915	chr1	-	228391207	228401361	ENSG00000162913	ENST00000295012	76717	promoter	0.857621	0.848733	0.034617	0.0717679
chr1	229133068	229139195	6	0.033229	0.0725224	0.0151515	0.0343915	chr1	+	229385383	229387557	ENSG00000177800	ENST00000323223	246188	promoter	0.786181	0.711677	0.033229	0.0725224
chr1	231005552	231008767	5	0.121645	0.0682427	0.031746	0.0343915	chr1	-	230972865	231005335	ENSG00000119280	ENST00000470540	217	promoter	0.741441	0.809626	0.121645	0.0682427
chr1	234398333	234400722	5	0.0527933	0.0860891	0.031746	0.0343915	chr1	+	234509202	234519795	ENSG00000168275	ENST00000366615	108480	promoter	0.633385	0.574618	0.0527933	0.0860891
chr1	235034568	235037099	7	0.0691322	0.116565	0.0174825	0.0343915	chr1	-	235272651	235292251	ENSG00000173726	ENST00000366607	255152	downstream	0.814491	0.775823	0.0691322	0.116565
chr1	245625898	245628575	5	0.0812419	0.171568	0.031746	0.0343915	chr1	+	245318287	245866428	ENSG00000162849	ENST00000407071	307611	genebody	0.80978	0.704537	0.0812419	0.171568
chr1	246483299	246485525	5	0.057114	0.111133	0.015873	0.0343915	chr1	-	245912644	246670559	ENSG00000185420	ENST00000490107	185034	genebody	0.8555	0.792118	0.057114	0.111133
chr10	848652	850357	7	0.0608152	0.113535	0.0174825	0.0343915	chr10	-	855484	931702	ENSG00000107929	ENST00000316157	81345	downstream	0.678514	0.615958	0.0608152	0.113535
chr10	2009087	2014810	6	0.0295883	0.0700871	0.0411255	0.0412453	chr10	-	1228073	1779670	ENSG00000185736	ENST00000381312	229417	promoter	0.862097	0.829457	0.0295883	0.0700871
chr10	2402975	2407534	5	0.0403377	0.0180795	0.00793651	0.0343915	chr10	-	1228073	1779670	ENSG00000185736	ENST00000381312	623305	promoter	0.747345	0.78717	0.0403377	0.0180795
chr10	6113627	6116002	5	0.0714351	0.134425	0.00793651	0.0343915	chr10	-	6052657	6104333	ENSG00000134460	ENST00000397240	9294	promoter	0.732964	0.693449	0.0714351	0.134425
chr10	8122983	8125994	5	0.0876104	0.0521045	0.031746	0.0343915	chr10	+	8096656	8117161	ENSG00000107485	ENST00000379328	26327	downstream	0.806094	0.859371	0.0876104	0.0521045
chr10	11732853	11735538	5	0.110264	0.065962	0.031746	0.0343915	chr10	+	11784365	11806069	ENSG00000134463	ENST00000379215	48827	promoter	0.764172	0.823448	0.110264	0.065962
chr10	13816462	13819891	5	0.0649565	0.0329479	0.031746	0.0343915	chr10	+	13628927	13672868	ENSG00000165630	ENST00000378572	187535	downstream	0.76933	0.78781	0.0649565	0.0329479
chr10	16883768	16887832	5	0.0342427	0.0705772	0.031746	0.0343915	chr10	-	16632610	16859527	ENSG00000148484	ENST00000345264	24241	promoter	0.783319	0.758171	0.0342427	0.0705772
chr10	30072533	30074654	5	0.0580968	0.11632	0.015873	0.0343915	chr10	-	29746267	30024733	ENSG00000197321	ENST00000375400	47800	promoter	0.71955	0.718848	0.0580968	0.11632
chr10	43419966	43422492	5	0.0417463	0.0872038	0.031746	0.0343915	chr10	+	43278249	43326856	ENSG00000165733	ENST00000374518	141717	downstream	0.656894	0.629637	0.0417463	0.0872038
chr10	47654312	47658397	5	0.0524293	0.0928258	0.031746	0.0343915	chr10	+	47746936	47763041	ENSG00000186807	ENST00000340243	88539	promoter	0.55395	0.527464	0.0524293	0.0928258
chr10	71276362	71278473	5	0.0302624	0.0999821	0.031746	0.0343915	chr10	-	71331454	71332994	ENSG00000122859	ENST00000242462	54521	downstream	0.829108	0.714736	0.0302624	0.0999821
chr10	73204542	73207834	5	0.0450459	0.089379	0.00793651	0.0343915	chr10	+	73156691	73575702	ENSG00000107736	ENST00000398855	47851	genebody	0.857155	0.817597	0.0450459	0.089379
chr10	73565860	73569381	5	0.0602593	0.126657	0.015873	0.0343915	chr10	-	73507316	73533255	ENSG00000107738	ENST00000394957	32605	promoter	0.77996	0.708541	0.0602593	0.126657
chr10	73680918	73684119	6	0.0279785	0.0711627	0.00865801	0.0343915	chr10	+	73724123	73773322	ENSG00000122863	ENST00000373115	40004	promoter	0.729154	0.689896	0.0279785	0.0711627
chr10	74442760	74446403	5	0.190646	0.105722	0.031746	0.0343915	chr10	+	74451889	74647452	ENSG00000156026	ENST00000373053	5486	promoter	0.642873	0.722195	0.190646	0.105722
chr10	75576378	75580347	8	0.120674	0.0647851	0.0206682	0.0343915	chr10	-	75561674	75571589	ENSG00000166507	ENST00000299641	4789	promoter	0.654963	0.759953	0.120674	0.0647851
chr10	77168587	77170362	7	0.0494853	0.107491	0.002331	0.0343915	chr10	+	77162812	77168740	ENSG00000237149	ENST00000425916	5775	TES	0.591304	0.471531	0.0494853	0.107491
chr10	79609043	79611278	5	0.0299855	0.05408	0.031746	0.0343915	chr10	+	79626633	79629368	ENSG00000204049	ENST00000372387	15355	promoter	0.686057	0.683538	0.0299855	0.05408
chr10	80763727	80765172	5	0.0319133	0.0696353	0.015873	0.0343915	chr10	+	80828792	81076276	ENSG00000108175	ENST00000334512	63620	promoter	0.621479	0.597618	0.0319133	0.0696353
chr10	82339303	82344081	5	0.100416	0.0662707	0.015873	0.0343915	chr10	+	82297658	82406316	ENSG00000178217	ENST00000339284	41645	genebody	0.704271	0.713613	0.100416	0.0662707
chr10	94390548	94393833	5	0.040669	0.0756219	0.031746	0.0343915	chr10	+	94353043	94415150	ENSG00000138160	ENST00000260731	37505	genebody	0.922393	0.884415	0.040669	0.0756219
chr10	94926130	94931464	7	0.0359156	0.0733756	0.0262238	0.0343915	chr10	+	94833232	94837641	ENSG00000095596	ENST00000371531	92898	downstream	0.88525	0.834702	0.0359156	0.0733756
chr10	99465522	99469029	7	0.0619383	0.102965	0.000582751	0.0343915	chr10	+	99473481	99477907	ENSG00000155254	ENST00000285605	4452	promoter	0.831997	0.748245	0.0619383	0.102965
chr10	99589317	99592440	5	0.0515677	0.116678	0.00793651	0.0343915	chr10	+	99609996	99627782	ENSG00000155265	ENST00000370602	17556	promoter	0.671526	0.616076	0.0515677	0.116678
chr10	105345997	105348916	5	0.0567053	0.104477	0.031746	0.0343915	chr10	+	105253736	105352309	ENSG00000107954	ENST00000369780	92261	genebody	0.814358	0.789214	0.0567053	0.104477
chr10	111627153	111632530	6	0.0494675	0.107127	0.0021645	0.0343915	chr10	-	111624524	111683311	ENSG00000108039	ENST00000369680	50781	genebody	0.875921	0.797382	0.0494675	0.107127
chr10	112570207	112572301	5	0.0154657	0.0566387	0.031746	0.0343915	chr10	+	112631565	112659764	ENSG00000150593	ENST00000280154	59264	promoter	0.833276	0.812294	0.0154657	0.0566387
chr10	114755236	114760219	5	0.0267265	0.0534016	0.031746	0.0343915	chr10	+	114710009	114927437	ENSG00000148737	ENST00000538897	45227	genebody	0.908183	0.811355	0.0267265	0.0534016
chr10	117835549	117839863	5	0.0331939	0.0704005	0.031746	0.0343915	chr10	-	117816444	118033126	ENSG00000151892	ENST00000439649	193263	genebody	0.903691	0.838213	0.0331939	0.0704005
chr10	123461264	123463224	5	0.0447296	0.013027	0.00793651	0.0343915	chr10	-	123237848	123357972	ENSG00000066468	ENST00000369062	103292	promoter	0.821085	0.853711	0.0447296	0.013027
chr10	125310978	125314371	5	0.0366166	0.0934214	0.015873	0.0343915	chr10	+	125425871	125454123	ENSG00000154478	ENST00000284674	111500	promoter	0.87348	0.820682	0.0366166	0.0934214
chr10	125927575	125930971	6	0.112412	0.165539	0.0411255	0.0412453	chr10	-	125768192	125853114	ENSG00000182022	ENST00000434607	74461	promoter	0.673804	0.587743	0.112412	0.165539
chr10	126293514	126296413	5	0.0663629	0.0939093	0.031746	0.0343915	chr10	-	126307861	126432619	ENSG00000189319	ENST00000337318	136206	downstream	0.621297	0.606325	0.0663629	0.0939093
chr10	128973673	128974722	5	0.0370949	0.087682	0.031746	0.0343915	chr10	-	128933694	128994422	ENSG00000188916	ENST00000522781	19700	genebody	0.92543	0.828987	0.0370949	0.087682
chr10	131661875	131663705	6	0.0542979	0.114275	0.0021645	0.0343915	chr10	-	131633547	131762105	ENSG00000108001	ENST00000368648	98400	genebody	0.790787	0.739014	0.0542979	0.114275
chr10	132793121	132797142	6	0.0336012	0.0774991	0.0151515	0.0343915	chr10	-	132890654	133109984	ENSG00000176769	ENST00000368642	312842	downstream	0.797587	0.758626	0.0336012	0.0774991
chr10	134422278	134423923	6	0.0934594	0.164929	0.0411255	0.0412453	chr10	+	134351324	134596979	ENSG00000068383	ENST00000368594	70954	genebody	0.806422	0.694642	0.0934594	0.164929
chr10	134590669	134591224	5	0.0681601	0.144152	0.015873	0.0343915	chr10	-	134598297	134599556	ENSG00000148826	ENST00000368592	8332	downstream	0.883436	0.753521	0.0681601	0.144152
chr10	135200273	135202906	7	0.0298572	0.0585383	0.0390443	0.0412453	chr10	+	135204338	135233999	ENSG00000254536	ENST00000468317	1432	promoter	0.799309	0.750913	0.0298572	0.0585383
chr11	1474777	1478409	6	0.104153	0.0597507	0.00865801	0.0343915	chr11	-	1491192	1507976	ENSG00000182208	ENST00000329957	29567	downstream	0.47772	0.544529	0.104153	0.0597507
chr11	1616715	1621749	6	0.0602872	0.0979191	0.0411255	0.0412453	chr11	-	1618409	1619524	ENSG00000205867	ENST00000412090	0	TSS	0.672487	0.620993	0.0602872	0.0979191
chr11	1765622	1767793	5	0.0849357	0.118866	0.031746	0.0343915	chr11	-	1753640	1771821	ENSG00000244242	ENST00000340134	4028	genebody	0.758145	0.770007	0.0849357	0.118866
chr11	2282471	2285221	6	0.0514651	0.123455	0.0021645	0.0343915	chr11	-	2289725	2292182	ENSG00000183734	ENST00000331289	6961	downstream	0.68936	0.61487	0.0514651	0.123455
chr11	2537899	2540148	9	0.0432128	0.0777646	0.0141917	0.0343915	chr11	+	2466221	2870221	ENSG00000053918	ENST00000155840	71678	genebody	0.87339	0.84391	0.0432128	0.0777646
chr11	12171571	12174743	5	0.0515163	0.0917029	0.031746	0.0343915	chr11	+	12115543	12284466	ENSG00000133816	ENST00000537344	56028	genebody	0.762539	0.696969	0.0515163	0.0917029
chr11	33720487	33721847	5	0.109638	0.159775	0.015873	0.0343915	chr11	-	33719807	33722347	ENSG00000205177	ENST00000379011	500	genebody	0.61792	0.616427	0.109638	0.159775
chr11	46914587	46916988	5	0.0297337	0.0592732	0.031746	0.0343915	chr11	-	46878419	46940173	ENSG00000134569	ENST00000378623	23185	genebody	0.899041	0.832664	0.0297337	0.0592732
chr11	58940671	58941433	5	0.0516966	0.109208	0.00793651	0.0343915	chr11	+	58939965	58976060	ENSG00000110042	ENST00000227451	706	genebody	0.514659	0.462322	0.0516966	0.109208
chr11	61031622	61033240	5	0.0566496	0.0908113	0.00793651	0.0343915	chr11	+	61008514	61018920	ENSG00000256713	ENST00000312403	23108	downstream	0.864205	0.801805	0.0566496	0.0908113
chr11	61647120	61648345	5	0.0514753	0.128856	0.031746	0.0343915	chr11	-	61567098	61647626	ENSG00000149485	ENST00000543488	0	TSS	0.694549	0.619689	0.0514753	0.128856
chr11	61819811	61823578	5	0.0703679	0.0401831	0.031746	0.0343915	chr11	+	61891445	61920453	ENSG00000149503	ENST00000394818	67867	promoter	0.771036	0.805904	0.0703679	0.0401831
chr11	63608552	63609972	5	0.0497088	0.107497	0.031746	0.0343915	chr11	+	63606400	63678491	ENSG00000072518	ENST00000377810	2152	genebody	0.623008	0.549624	0.0497088	0.107497
chr11	63775596	63779069	9	0.0486808	0.0926392	0.0187577	0.0343915	chr11	+	63753477	63769283	ENSG00000167770	ENST00000535715	22119	downstream	0.729853	0.699347	0.0486808	0.0926392
chr11	63920786	63922045	5	0.0581208	0.106453	0.00793651	0.0343915	chr11	-	63766030	63933533	ENSG00000133315	ENST00000255681	11488	genebody	0.660396	0.592259	0.0581208	0.106453
chr11	66257273	66258798	5	0.0929415	0.145402	0.015873	0.0343915	chr11	+	66247484	66277128	ENSG00000254986	ENST00000532677	9789	genebody	0.824966	0.768469	0.0929415	0.145402
chr11	68574649	68575544	5	0.0355852	0.0900082	0.031746	0.0343915	chr11	-	68522090	68609399	ENSG00000110090	ENST00000376618	33855	genebody	0.913381	0.834878	0.0355852	0.0900082
chr11	68838734	68839700	6	0.0629724	0.119824	0.0151515	0.0343915	chr11	+	68816350	68858072	ENSG00000162341	ENST00000356782	22384	genebody	0.802505	0.739259	0.0629724	0.119824
chr11	69679605	69681678	5	0.0338091	0.081665	0.031746	0.0343915	chr11	-	69624992	69633792	ENSG00000186895	ENST00000334134	45813	promoter	0.778423	0.719829	0.0338091	0.081665
chr11	70840039	70842314	6	0.0681703	0.105509	0.00865801	0.0343915	chr11	-	70315540	70858372	ENSG00000162105	ENST00000338508	16058	genebody	0.898506	0.845198	0.0681703	0.105509
chr11	76702581	76704718	5	0.0152192	0.064513	0.015873	0.0343915	chr11	+	76745385	76753096	ENSG00000198488	ENST00000533140	40667	promoter	0.920223	0.794102	0.0152192	0.064513
chr11	77789931	77790987	5	0.0218038	0.0720928	0.00793651	0.0343915	chr11	-	77728017	77790890	ENSG00000259112	ENST00000528251	0	TSS	0.42285	0.392583	0.0218038	0.0720928
chr11	118724286	118727414	5	0.0888712	0.0530421	0.031746	0.0343915	chr11	+	118754475	118768508	ENSG00000160683	ENST00000292174	27061	promoter	0.801908	0.835249	0.0888712	0.0530421
chr11	119206572	119207212	5	0.0346428	0.0747926	0.031746	0.0343915	chr11	-	119206959	119208019	ENSG00000245385	ENST00000501918	807	TES	0.901497	0.858123	0.0346428	0.0747926
chr11	119238208	119241451	5	0.0436535	0.0939139	0.031746	0.0343915	chr11	+	119251452	119252291	ENSG00000254740	ENST00000528510	10001	promoter	0.659774	0.587038	0.0436535	0.0939139
chr11	120439850	120442773	5	0.0554434	0.0840976	0.031746	0.0343915	chr11	+	120382511	120385732	ENSG00000204306	ENST00000375081	57339	downstream	0.667669	0.671188	0.0554434	0.0840976
chr11	125244765	125246061	5	0.034775	0.0623812	0.031746	0.0343915	chr11	-	125128748	125136741	ENSG00000254932	ENST00000526796	108024	promoter	0.735411	0.711146	0.034775	0.0623812
chr11	125274436	125276917	5	0.108981	0.0654762	0.031746	0.0343915	chr11	+	125365110	125369424	ENSG00000255537	ENST00000527818	88193	promoter	0.493501	0.526844	0.108981	0.0654762
chr11	130067675	130069573	5	0.0815458	0.0495054	0.015873	0.0343915	chr11	+	130029457	130080271	ENSG00000149418	ENST00000278742	38218	genebody	0.827839	0.837883	0.0815458	0.0495054
chr11	131557376	131559033	5	0.0514198	0.0896207	0.00793651	0.0343915	chr11	-	131528207	131532850	ENSG00000255953	ENST00000536853	24526	promoter	0.619936	0.570381	0.0514198	0.0896207
chr12	2043870	2047201	5	0.0885938	0.155392	0.00793651	0.0343915	chr12	-	1901129	2027832	ENSG00000151062	ENST00000280663	16038	promoter	0.696815	0.636251	0.0885938	0.155392
chr12	2353644	2355569	5	0.0786546	0.14156	0.031746	0.0343915	chr12	+	2162464	2802108	ENSG00000151067	ENST00000399655	191180	genebody	0.847307	0.742546	0.0786546	0.14156
chr12	2357540	2360777	5	0.0564541	0.112405	0.031746	0.0343915	chr12	+	2162464	2802108	ENSG00000151067	ENST00000399655	195076	genebody	0.754811	0.665091	0.0564541	0.112405
chr12	4034583	4038217	5	0.0291932	0.0572401	0.031746	0.0343915	chr12	-	3916253	3982608	ENSG00000111224	ENST00000397096	51975	promoter	0.787203	0.750425	0.0291932	0.0572401
chr12	6650774	6654102	5	0.0317918	0.0877433	0.031746	0.0343915	chr12	+	6643093	6647537	ENSG00000111640	ENST00000229239	7681	downstream	0.778469	0.703645	0.0317918	0.0877433
chr12	10824843	10827046	5	0.0392339	0.098075	0.031746	0.0343915	chr12	-	10771538	10826891	ENSG00000060140	ENST00000075503	0	TSS	0.476389	0.40105	0.0392339	0.098075
chr12	12020875	12022738	5	0.0139675	0.0454877	0.015873	0.0343915	chr12	+	12224402	12291886	ENSG00000121380	ENST00000396369	201664	promoter	0.967937	0.926576	0.0139675	0.0454877
chr12	12046958	12050055	5	0.0345343	0.0948722	0.031746	0.0343915	chr12	+	12224402	12291886	ENSG00000121380	ENST00000396369	174347	promoter	0.83621	0.756094	0.0345343	0.0948722
chr12	13065504	13072527	10	0.064841	0.10577	0.0232306	0.0343915	chr12	+	13043716	13070871	ENSG00000013588	ENST00000014914	21788	TES	0.771028	0.711026	0.064841	0.10577
chr12	22487018	22487491	5	0.146937	0.111479	0.031746	0.0343915	chr12	-	22354838	22489134	ENSG00000111728	ENST00000540824	1643	genebody	0.479441	0.408938	0.146937	0.111479
chr12	32938353	32940935	5	0.0364293	0.0885083	0.00793651	0.0343915	chr12	-	32899478	32908836	ENSG00000139131	ENST00000324868	29517	promoter	0.834823	0.755089	0.0364293	0.0885083
chr12	34358330	34361344	6	0.0789872	0.0438446	0.0411255	0.0412453	chr12	+	34175403	34182629	ENSG00000139133	ENST00000538927	182927	downstream	0.668788	0.703597	0.0789872	0.0438446
chr12	34492618	34493761	5	0.0655557	0.0998303	0.031746	0.0343915	chr12	+	34175403	34182629	ENSG00000139133	ENST00000538927	317215	downstream	0.794743	0.75214	0.0655557	0.0998303
chr12	38547614	38548405	5	0.052205	0.10714	0.031746	0.0343915	chr12	+	38710564	38717784	ENSG00000175548	ENST00000551464	162159	promoter	0.806115	0.790001	0.052205	0.10714
chr12	49960207	49961430	5	0.0640653	0.0363206	0.031746	0.0343915	chr12	-	49952103	49961936	ENSG00000187778	ENST00000343810	506	genebody	0.627761	0.635073	0.0640653	0.0363206
chr12	50506953	50509293	5	0.0204401	0.0690005	0.031746	0.0343915	chr12	+	50506037	50517565	ENSG00000257755	ENST00000552815	916	genebody	0.771158	0.746567	0.0204401	0.0690005
chr12	50614138	50617795	6	0.0730741	0.129333	0.025974	0.0343915	chr12	-	50523608	50561205	ENSG00000139624	ENST00000317551	52933	promoter	0.674537	0.599469	0.0730741	0.129333
chr12	52552088	52555811	6	0.0446524	0.0786502	0.0151515	0.0343915	chr12	-	52562780	52585784	ENSG00000167767	ENST00000394815	29973	downstream	0.866822	0.830628	0.0446524	0.0786502
chr12	79940287	79946143	6	0.0319646	0.0682259	0.0411255	0.0412453	chr12	-	79978654	80084877	ENSG00000177425	ENST00000328827	138734	downstream	0.849946	0.816962	0.0319646	0.0682259
chr12	83158465	83160670	5	0.0336832	0.0696768	0.031746	0.0343915	chr12	+	83080659	83528631	ENSG00000179104	ENST00000321196	77806	genebody	0.925879	0.861242	0.0336832	0.0696768
chr12	92721098	92725540	5	0.0846091	0.139073	0.031746	0.0343915	chr12	+	92817735	92824730	ENSG00000257127	ENST00000378485	92195	promoter	0.79597	0.755173	0.0846091	0.139073
chr12	93967711	93971315	5	0.0479707	0.0906338	0.031746	0.0343915	chr12	+	93963590	93970521	ENSG00000120833	ENST00000340600	4121	TES	0.647301	0.587388	0.0479707	0.0906338
chr12	107730591	107732696	5	0.0414514	0.0679337	0.015873	0.0343915	chr12	+	107712190	108053419	ENSG00000151136	ENST00000280758	18401	genebody	0.882441	0.846485	0.0414514	0.0679337
chr12	111481509	111483525	5	0.0516954	0.101908	0.00793651	0.0343915	chr12	+	111471828	111788358	ENSG00000111249	ENST00000261726	9681	genebody	0.761703	0.693565	0.0516954	0.101908
chr12	122442934	122444516	6	0.0525799	0.108127	0.00865801	0.0343915	chr12	+	122457328	122499948	ENSG00000110987	ENST00000538010	12812	promoter	0.808024	0.692822	0.0525799	0.108127
chr12	123747246	123749906	6	0.0596613	0.0902016	0.025974	0.0343915	chr12	-	123745528	123756687	ENSG00000111328	ENST00000261692	6781	genebody	0.898154	0.841814	0.0596613	0.0902016
chr12	124774465	124778322	5	0.0825421	0.140167	0.015873	0.0343915	chr12	+	124773710	124800568	ENSG00000178882	ENST00000324038	755	genebody	0.677645	0.619811	0.0825421	0.140167
chr13	21274044	21277539	7	0.0441004	0.0841122	0.0262238	0.0343915	chr13	+	21277482	21297237	ENSG00000172458	ENST00000304920	0	TSS	0.745683	0.669134	0.0441004	0.0841122
chr13	27484631	27489032	8	0.0487965	0.101874	0.00699301	0.0343915	chr13	-	27329341	27334922	ENSG00000132975	ENST00000405846	149709	promoter	0.81391	0.762437	0.0487965	0.101874
chr13	27596644	27598792	5	0.027575	0.0651585	0.015873	0.0343915	chr13	-	27640293	27746033	ENSG00000152484	ENST00000282344	147241	downstream	0.714905	0.685095	0.027575	0.0651585
chr13	40724495	40727792	5	0.0280283	0.0654493	0.00793651	0.0343915	chr13	+	40229764	40365802	ENSG00000133103	ENST00000416691	494731	downstream	0.835045	0.839907	0.0280283	0.0654493
chr13	50217352	50221690	6	0.0304507	0.0644943	0.025974	0.0343915	chr13	+	50202435	50208008	ENSG00000152213	ENST00000282026	14917	downstream	0.82443	0.776269	0.0304507	0.0644943
chr13	90193295	90195631	5	0.063304	0.0385767	0.00793651	0.0343915	chr13	+	92050929	93519490	ENSG00000179399	ENST00000377067	1855298	promoter	0.828384	0.854373	0.063304	0.0385767
chr13	108519353	108521062	5	0.0537973	0.122464	0.00793651	0.0343915	chr13	-	107822318	108519083	ENSG00000204442	ENST00000375915	270	promoter	0.505967	0.413641	0.0537973	0.122464
chr13	110613732	110616594	5	0.0420451	0.084391	0.031746	0.0343915	chr13	-	110406184	110438915	ENSG00000185950	ENST00000375856	174817	promoter	0.758921	0.686099	0.0420451	0.084391
chr13	111829961	111831726	5	0.0284812	0.069835	0.031746	0.0343915	chr13	+	111767874	111958078	ENSG00000102606	ENST00000370623	62087	genebody	0.867442	0.780714	0.0284812	0.069835
chr13	112089887	112091183	5	0.0875549	0.0553349	0.031746	0.0343915	chr13	+	111973015	111996594	ENSG00000153495	ENST00000283547	116872	downstream	0.576392	0.640196	0.0875549	0.0553349
chr14	20875593	20879073	5	0.0572741	0.130609	0.031746	0.0343915	chr14	-	20833826	20881580	ENSG00000129566	ENST00000262715	2507	genebody	0.926437	0.813528	0.0572741	0.130609
chr14	35746441	35750065	5	0.0824212	0.0406517	0.031746	0.0343915	chr14	+	35747839	35786673	ENSG00000100902	ENST00000540871	0	TSS	0.839584	0.83992	0.0824212	0.0406517
chr14	53313797	53316851	5	0.108642	0.153702	0.031746	0.0343915	chr14	-	53241912	53258319	ENSG00000100522	ENST00000216410	55478	promoter	0.820265	0.746956	0.108642	0.153702
chr14	60558246	60561342	6	0.0661586	0.0918391	0.0151515	0.0343915	chr14	+	60558645	60635851	ENSG00000126773	ENST00000406949	0	TSS	0.528534	0.507585	0.0661586	0.0918391
chr14	73695018	73699979	6	0.0680982	0.0351144	0.025974	0.0343915	chr14	+	73704205	73741348	ENSG00000100767	ENST00000340738	4226	promoter	0.591474	0.629657	0.0680982	0.0351144
chr14	86102990	86105743	5	0.0391553	0.0895635	0.015873	0.0343915	chr14	+	85996488	86095034	ENSG00000185070	ENST00000330753	106502	downstream	0.800863	0.694978	0.0391553	0.0895635
chr14	93383345	93385615	5	0.0551319	0.1022	0.031746	0.0343915	chr14	+	93389425	93401638	ENSG00000100604	ENST00000216492	3810	promoter	0.759666	0.702949	0.0551319	0.1022
chr14	93425689	93426500	5	0.0460888	0.0899125	0.031746	0.0343915	chr14	+	93389425	93401638	ENSG00000100604	ENST00000216492	36264	downstream	0.847868	0.773561	0.0460888	0.0899125
chr14	93502985	93505189	5	0.0796509	0.13779	0.031746	0.0343915	chr14	-	93403259	93582263	ENSG00000100605	ENST00000354313	77074	genebody	0.639868	0.587443	0.0796509	0.13779
chr14	95727470	95730666	6	0.0446566	0.0935199	0.025974	0.0343915	chr14	-	95654735	95786243	ENSG00000165959	ENST00000298912	55577	genebody	0.891303	0.802543	0.0446566	0.0935199
chr14	95854013	95858686	6	0.0416422	0.0848362	0.00865801	0.0343915	chr14	-	95654735	95786243	ENSG00000165959	ENST00000298912	67770	promoter	0.862324	0.798952	0.0416422	0.0848362
chr14	97683349	97685274	5	0.0802058	0.0339026	0.031746	0.0343915	chr14	+	97409916	97411731	ENSG00000225163	ENST00000435624	273433	downstream	0.375544	0.326144	0.0802058	0.0339026
chr14	100289379	100292875	5	0.0292965	0.0674966	0.031746	0.0343915	chr14	+	100204030	100375753	ENSG00000066629	ENST00000554479	85349	genebody	0.755662	0.697934	0.0292965	0.0674966
chr14	100616693	100618481	5	0.0238426	0.0586511	0.031746	0.0343915	chr14	-	100612756	100626500	ENSG00000168350	ENST00000305631	8019	genebody	0.789746	0.752886	0.0238426	0.0586511
chr14	101690877	101694118	5	0.0744029	0.113043	0.00793651	0.0343915	chr14	+	102027688	102029789	ENSG00000197406	ENST00000359323	333570	promoter	0.729602	0.678516	0.0744029	0.113043
chr14	104630135	104630800	6	0.0922851	0.0527813	0.025974	0.0343915	chr14	+	104605377	104647231	ENSG00000066735	ENST00000315264	24758	genebody	0.68881	0.745454	0.0922851	0.0527813
chr14	104659416	104661030	5	0.0504321	0.107174	0.031746	0.0343915	chr14	+	104710541	104712473	ENSG00000228032	ENST00000419115	49511	promoter	0.742014	0.68037	0.0504321	0.107174
chr14	104889397	104890370	5	0.0491081	0.0798543	0.031746	0.0343915	chr14	+	105046021	105056852	ENSG00000184601	ENST00000557649	155651	promoter	0.697333	0.637111	0.0491081	0.0798543
chr14	105951536	105953653	5	0.101175	0.0565731	0.015873	0.0343915	chr14	+	105952654	105955128	ENSG00000213145	ENST00000330233	0	TSS	0.476609	0.507061	0.101175	0.0565731
chr14	106391594	106392859	5	0.0437796	0.0742699	0.00793651	0.0343915	chr14	+	106384297	106388531	ENSG00000226777	ENST00000429431	7297	downstream	0.746283	0.756266	0.0437796	0.0742699
chr15	25311448	25316495	6	0.0410063	0.0894695	0.0151515	0.0343915	chr15	+	25200181	25244175	ENSG00000214265	ENST00000346403	111267	downstream	0.918626	0.860897	0.0410063	0.0894695
chr15	26055489	26056667	5	0.0590684	0.111017	0.015873	0.0343915	chr15	-	25922420	26108355	ENSG00000206190	ENST00000356865	51688	genebody	0.791436	0.711957	0.0590684	0.111017
chr15	28317992	28323082	5	0.0713193	0.0272861	0.031746	0.0343915	chr15	-	28000021	28344504	ENSG00000104044	ENST00000354638	21422	genebody	0.886998	0.908976	0.0713193	0.0272861
chr15	29284204	29287127	6	0.0955968	0.0457029	0.00865801	0.0343915	chr15	+	29213840	29410514	ENSG00000034053	ENST00000411764	70364	genebody	0.674176	0.731008	0.0955968	0.0457029
chr15	33993429	33996399	5	0.0371118	0.0703457	0.031746	0.0343915	chr15	+	34261089	34357295	ENSG00000184984	ENST00000383263	264690	promoter	0.861368	0.819587	0.0371118	0.0703457
chr15	41364144	41368102	5	0.0406527	0.0924682	0.015873	0.0343915	chr15	-	41271078	41408444	ENSG00000128908	ENST00000361937	40342	genebody	0.92335	0.846861	0.0406527	0.0924682
chr15	51676594	51680045	5	0.0826088	0.0399512	0.015873	0.0343915	chr15	+	51633877	51700210	ENSG00000186417	ENST00000335449	42717	genebody	0.805477	0.841423	0.0826088	0.0399512
chr15	62715127	62720759	5	0.0361746	0.0869167	0.015873	0.0343915	chr15	-	62534728	62540994	ENSG00000166104	ENST00000429274	174133	promoter	0.842148	0.766298	0.0361746	0.0869167
chr15	65413556	65419771	6	0.0521299	0.119665	0.0411255	0.0412453	chr15	-	65409717	65426174	ENSG00000090470	ENST00000204549	6403	genebody	0.905867	0.811546	0.0521299	0.119665
chr15	68661015	68663206	5	0.0542697	0.084436	0.031746	0.0343915	chr15	-	68594050	68724492	ENSG00000137809	ENST00000423218	61286	genebody	0.818029	0.79188	0.0542697	0.084436
chr15	70125204	70128345	5	0.0773861	0.109827	0.031746	0.0343915	chr15	-	70340543	70390256	ENSG00000140332	ENST00000317509	261911	downstream	0.807031	0.747568	0.0773861	0.109827
chr15	70283604	70284476	5	0.0824279	0.045683	0.015873	0.0343915	chr15	-	70340543	70390256	ENSG00000140332	ENST00000317509	105780	downstream	0.799801	0.830844	0.0824279	0.045683
chr15	71685309	71688004	6	0.162575	0.0817098	0.0411255	0.0412453	chr15	-	71402589	71407839	ENSG00000225362	ENST00000449977	277470	promoter	0.791238	0.832047	0.162575	0.0817098
chr15	75091666	75093463	5	0.0501829	0.0938951	0.031746	0.0343915	chr15	+	75105057	75118099	ENSG00000140506	ENST00000309664	11594	promoter	0.83705	0.781062	0.0501829	0.0938951
chr15	75147034	75150100	5	0.051987	0.115844	0.031746	0.0343915	chr15	-	75128459	75135552	ENSG00000140474	ENST00000440863	11482	promoter	0.842657	0.725762	0.051987	0.115844
chr15	75478494	75483353	5	0.0369797	0.0845339	0.00793651	0.0343915	chr15	+	75491233	75504510	ENSG00000167173	ENST00000360639	7880	promoter	0.854778	0.811432	0.0369797	0.0845339
chr15	77252840	77256222	6	0.0321076	0.0830385	0.0151515	0.0343915	chr15	+	77223960	77242601	ENSG00000117906	ENST00000394885	28880	downstream	0.726622	0.696573	0.0321076	0.0830385
chr15	77884315	77887827	5	0.0573528	0.100423	0.031746	0.0343915	chr15	-	77905369	77924709	ENSG00000169783	ENST00000355300	36882	downstream	0.826534	0.785691	0.0573528	0.100423
chr15	78271544	78273937	5	0.0710142	0.0392521	0.031746	0.0343915	chr15	-	78232253	78235091	ENSG00000214646	ENST00000398727	36453	promoter	0.711889	0.809251	0.0710142	0.0392521
chr15	78420741	78423201	6	0.0983473	0.0485406	0.0411255	0.0412453	chr15	-	78396948	78423886	ENSG00000136425	ENST00000258930	685	genebody	0.563196	0.582291	0.0983473	0.0485406
chr15	86679134	86684806	6	0.103922	0.0662224	0.025974	0.0343915	chr15	+	86686953	87531320	ENSG00000166748	ENST00000421325	2147	promoter	0.683896	0.724441	0.103922	0.0662224
chr15	89719315	89721806	6	0.0513492	0.0857681	0.0411255	0.0412453	chr15	-	89753098	89764922	ENSG00000140522	ENST00000268125	43116	downstream	0.908559	0.835036	0.0513492	0.0857681
chr15	91226573	91228387	5	0.111945	0.0600025	0.00793651	0.0343915	chr15	+	91260558	91358692	ENSG00000197299	ENST00000355112	32171	promoter	0.786303	0.814214	0.111945	0.0600025
chr15	91451966	91454383	8	0.038061	0.0702376	0.0029526	0.0343915	chr15	+	91447420	91465814	ENSG00000196547	ENST00000360468	4546	genebody	0.878061	0.806847	0.038061	0.0702376
chr15	96284236	96289634	6	0.100829	0.175278	0.0021645	0.0343915	chr15	-	96831283	96831660	ENSG00000205148	ENST00000378936	542026	downstream	0.804226	0.728548	0.100829	0.175278
chr15	101791682	101794891	5	0.047532	0.0799255	0.031746	0.0343915	chr15	-	101715928	101792137	ENSG00000131873	ENST00000254190	0	TSS	0.652868	0.62437	0.047532	0.0799255
chr16	579575	582188	5	0.0967468	0.0599103	0.031746	0.0343915	chr16	+	577856	604636	ENSG00000103326	ENST00000219611	1719	genebody	0.672212	0.716905	0.0967468	0.0599103
chr16	725291	726418	5	0.0243379	0.0643214	0.00793651	0.0343915	chr16	+	725666	728268	ENSG00000103269	ENST00000352681	0	TSS	0.484278	0.423282	0.0243379	0.0643214
chr16	1255222	1256560	5	0.0751161	0.114946	0.031746	0.0343915	chr16	-	1271651	1275254	ENSG00000116176	ENST00000234798	18694	downstream	0.607117	0.581977	0.0751161	0.114946
chr16	1356007	1359222	5	0.065637	0.0355878	0.031746	0.0343915	chr16	+	1359164	1377019	ENSG00000103275	ENST00000325437	0	TSS	0.438925	0.463156	0.065637	0.0355878
chr16	2219625	2220903	5	0.0661721	0.025401	0.031746	0.0343915	chr16	+	2205766	2228130	ENSG00000131653	ENST00000326181	13859	genebody	0.642945	0.690776	0.0661721	0.025401
chr16	2932632	2933341	5	0.0465396	0.0752029	0.031746	0.0343915	chr16	+	2933187	2949383	ENSG00000162076	ENST00000396958	0	TSS	0.446081	0.412894	0.0465396	0.0752029
chr16	4664285	4665542	6	0.0555259	0.123909	0.0151515	0.0343915	chr16	-	4658885	4664927	ENSG00000153443	ENST00000283474	0	TSS	0.469318	0.41902	0.0555259	0.123909
chr16	6461309	6464930	7	0.022049	0.0574663	0.0262238	0.0343915	chr16	+	6069594	7761460	ENSG00000078328	ENST00000547372	391715	genebody	0.883626	0.837924	0.022049	0.0574663
chr16	8987215	8989515	5	0.0155548	0.041421	0.00793651	0.0343915	chr16	-	8946802	8962863	ENSG00000153048	ENST00000311052	24352	promoter	0.859282	0.757379	0.0155548	0.041421
chr16	11106174	11108563	5	0.0389729	0.109668	0.015873	0.0343915	chr16	+	11038345	11276046	ENSG00000038532	ENST00000542102	67829	genebody	0.90362	0.81821	0.0389729	0.109668
chr16	11229641	11233066	5	0.143578	0.0782064	0.031746	0.0343915	chr16	-	11348262	11350036	ENSG00000185338	ENST00000332029	116970	downstream	0.630491	0.728829	0.143578	0.0782064
chr16	12505089	12508414	6	0.0299401	0.0978735	0.0151515	0.0343915	chr16	-	12180609	12184159	ENSG00000175604	ENST00000312019	320930	promoter	0.793923	0.738291	0.0299401	0.0978735
chr16	15604359	15609245	5	0.149309	0.0792098	0.015873	0.0343915	chr16	+	15528325	15682116	ENSG00000166780	ENST00000300006	76034	genebody	0.743112	0.828704	0.149309	0.0792098
chr16	19403841	19407055	5	0.0241382	0.0816172	0.031746	0.0343915	chr16	+	19422045	19510435	ENSG00000103534	ENST00000381414	14990	promoter	0.660896	0.628164	0.0241382	0.0816172
chr16	22176569	22180118	7	0.0910894	0.152063	0.0378788	0.0404416	chr16	+	22178282	22192929	ENSG00000183921	ENST00000330898	0	TSS	0.756479	0.707513	0.0910894	0.152063
chr16	23559479	23563787	5	0.0195391	0.0740584	0.015873	0.0343915	chr16	+	23568683	23585710	ENSG00000103353	ENST00000395878	4896	promoter	0.942072	0.881589	0.0195391	0.0740584
chr16	23760550	23764822	5	0.0270366	0.0593719	0.031746	0.0343915	chr16	+	23765948	23770272	ENSG00000166869	ENST00000300113	1126	promoter	0.844809	0.829326	0.0270366	0.0593719
chr16	29871929	29873599	5	0.0566987	0.102199	0.015873	0.0343915	chr16	-	29869678	29875055	ENSG00000103502	ENST00000219789	1456	genebody	0.760325	0.665921	0.0566987	0.102199
chr16	30140818	30144471	5	0.0523569	0.0908619	0.031746	0.0343915	chr16	-	30125427	30134630	ENSG00000102882	ENST00000403394	6188	promoter	0.823121	0.765503	0.0523569	0.0908619
chr16	30622793	30625201	5	0.0618108	0.0262755	0.031746	0.0343915	chr16	-	30613879	30621700	ENSG00000156853	ENST00000287461	1093	promoter	0.706093	0.740666	0.0618108	0.0262755
chr16	31501070	31502239	5	0.0475824	0.0912307	0.031746	0.0343915	chr16	+	31494439	31502089	ENSG00000140675	ENST00000330498	6631	TES	0.8064	0.782331	0.0475824	0.0912307
chr16	47882807	47885855	6	0.0298652	0.0659996	0.004329	0.0343915	chr16	-	48116884	48180681	ENSG00000140798	ENST00000311303	294826	downstream	0.799095	0.748943	0.0298652	0.0659996
chr16	48217191	48221292	7	0.0553674	0.0855729	0.0378788	0.0404416	chr16	-	48116884	48180681	ENSG00000140798	ENST00000311303	36510	promoter	0.809824	0.794255	0.0553674	0.0855729
chr16	54851404	54854652	6	0.0335219	0.0838625	0.0411255	0.0412453	chr16	+	54964699	54968397	ENSG00000176842	ENST00000394636	110047	promoter	0.782488	0.705938	0.0335219	0.0838625
chr16	56874833	56877982	5	0.0509269	0.0921068	0.031746	0.0343915	chr16	+	56899119	56949760	ENSG00000070915	ENST00000438926	21137	promoter	0.921715	0.868518	0.0509269	0.0921068
chr16	59696842	59699974	5	0.0615021	0.110021	0.031746	0.0343915	chr16	-	58741035	58768184	ENSG00000125166	ENST00000245206	928658	promoter	0.802207	0.750993	0.0615021	0.110021
chr16	61285524	61290780	6	0.0328356	0.067596	0.0151515	0.0343915	chr16	-	61685917	62070739	ENSG00000150394	ENST00000299345	779959	downstream	0.85677	0.831851	0.0328356	0.067596
chr16	66938631	66942337	5	0.0478621	0.0903319	0.031746	0.0343915	chr16	-	66942025	66952860	ENSG00000166589	ENST00000299752	10523	TES	0.821162	0.750021	0.0478621	0.0903319
chr16	67683026	67684109	7	0.103388	0.14037	0.0378788	0.0404416	chr16	+	67679030	67691456	ENSG00000159753	ENST00000398282	3996	genebody	0.717187	0.646013	0.103388	0.14037
chr16	67840991	67844245	7	0.128191	0.0721784	0.0262238	0.0343915	chr16	+	67841027	67861971	ENSG00000102904	ENST00000388833	0	TSS	0.646011	0.716857	0.128191	0.0721784
chr16	74698571	74700372	5	0.0308437	0.0757799	0.031746	0.0343915	chr16	-	74655297	74700779	ENSG00000168411	ENST00000361070	407	genebody	0.726753	0.669473	0.0308437	0.0757799
chr16	78634102	78637965	5	0.0399186	0.0908961	0.031746	0.0343915	chr16	+	78133676	79246028	ENSG00000186153	ENST00000402655	500426	genebody	0.915148	0.86498	0.0399186	0.0908961
chr16	81437391	81437807	5	0.0805015	0.136192	0.015873	0.0343915	chr16	+	81478775	81745367	ENSG00000153815	ENST00000537098	40968	promoter	0.559411	0.480238	0.0805015	0.136192
chr16	82694041	82696952	5	0.0334723	0.0736979	0.031746	0.0343915	chr16	+	82660663	83817082	ENSG00000140945	ENST00000268613	33378	genebody	0.895283	0.832951	0.0334723	0.0736979
chr16	84631088	84634214	5	0.0299799	0.0708505	0.031746	0.0343915	chr16	-	84599200	84651683	ENSG00000103187	ENST00000262428	17469	genebody	0.682246	0.584822	0.0299799	0.0708505
chr16	84982440	84985326	5	0.105638	0.0382716	0.031746	0.0343915	chr16	-	85007787	85045141	ENSG00000153786	ENST00000313732	59815	downstream	0.617507	0.693357	0.105638	0.0382716
chr16	85201387	85202851	5	0.0704946	0.112593	0.031746	0.0343915	chr16	-	85131965	85146114	ENSG00000153789	ENST00000539556	55273	promoter	0.457001	0.429112	0.0704946	0.112593
chr16	85230248	85233247	7	0.0899797	0.0458856	0.0180653	0.0343915	chr16	-	85131965	85146114	ENSG00000153789	ENST00000539556	84134	promoter	0.673871	0.665984	0.0899797	0.0458856
chr16	86376019	86378405	5	0.0508823	0.109959	0.00793651	0.0343915	chr16	-	86369377	86379285	ENSG00000168367	ENST00000304488	880	genebody	0.559909	0.497815	0.0508823	0.109959
chr16	87889395	87891048	5	0.0707098	0.144269	0.031746	0.0343915	chr16	-	87863622	87903125	ENSG00000103257	ENST00000261622	12077	genebody	0.659641	0.579208	0.0707098	0.144269
chr16	88353117	88354724	5	0.0464094	0.0799894	0.031746	0.0343915	chr16	+	88493879	88507165	ENSG00000225614	ENST00000437464	139155	promoter	0.827389	0.781042	0.0464094	0.0799894
chr16	89162187	89165008	5	0.0384892	0.0857251	0.031746	0.0343915	chr16	+	89160217	89222171	ENSG00000176715	ENST00000317447	1970	genebody	0.761074	0.662638	0.0384892	0.0857251
chr16	89320848	89323172	7	0.107985	0.157065	0.0174825	0.0343915	chr16	+	89284120	89302402	ENSG00000205014	ENST00000378337	36728	downstream	0.634109	0.600776	0.107985	0.157065
chr17	1215378	1217522	5	0.128662	0.0448722	0.031746	0.0343915	chr17	+	1182957	1204281	ENSG00000184811	ENST00000333813	32421	downstream	0.77463	0.809465	0.128662	0.0448722
chr17	2602006	2603826	5	0.0216465	0.0655814	0.031746	0.0343915	chr17	-	2592680	2614927	ENSG00000132361	ENST00000435359	11101	genebody	0.908898	0.830506	0.0216465	0.0655814
chr17	2746354	2749401	5	0.057395	0.081025	0.00793651	0.0343915	chr17	+	2699732	2941034	ENSG00000132359	ENST00000366401	46622	genebody	0.762854	0.76505	0.057395	0.081025
chr17	4415107	4418248	5	0.0795155	0.047546	0.031746	0.0343915	chr17	+	4402129	4443228	ENSG00000183018	ENST00000329078	12978	genebody	0.604394	0.644732	0.0795155	0.047546
chr17	4557284	4560330	5	0.0615752	0.139431	0.015873	0.0343915	chr17	-	4534781	4545589	ENSG00000161905	ENST00000545513	11695	promoter	0.808977	0.692336	0.0615752	0.139431
chr17	7530005	7531705	5	0.0551613	0.0284351	0.00793651	0.0343915	chr17	-	7529556	7531194	ENSG00000141504	ENST00000269298	0	TSS	0.47367	0.446426	0.0551613	0.0284351
chr17	10234190	10236418	5	0.00841712	0.0245286	0.031746	0.0343915	chr17	-	10204183	10276322	ENSG00000006788	ENST00000252172	39904	genebody	0.855816	0.782813	0.00841712	0.0245286
chr17	10561738	10566260	6	0.0324739	0.0835009	0.0151515	0.0343915	chr17	-	10531844	10559465	ENSG00000109063	ENST00000226209	2273	promoter	0.933914	0.863958	0.0324739	0.0835009
chr17	12881585	12884634	7	0.0558506	0.100925	0.0110723	0.0343915	chr17	-	12894930	12921381	ENSG00000006744	ENST00000426905	36747	downstream	0.843338	0.762682	0.0558506	0.100925
chr17	16371619	16373648	5	0.0834819	0.0561081	0.031746	0.0343915	chr17	-	16345328	16395467	ENSG00000181350	ENST00000409083	21819	genebody	0.744519	0.763061	0.0834819	0.0561081
chr17	16383598	16386102	5	0.062844	0.0346054	0.031746	0.0343915	chr17	-	16345328	16395467	ENSG00000181350	ENST00000409083	9365	genebody	0.865178	0.853004	0.062844	0.0346054
chr17	17734397	17736459	5	0.0472635	0.0826356	0.031746	0.0343915	chr17	-	17715072	17740325	ENSG00000072310	ENST00000338854	3866	genebody	0.819844	0.761508	0.0472635	0.0826356
chr17	19263951	19266230	6	0.0657925	0.0977174	0.0151515	0.0343915	chr17	-	19246483	19266026	ENSG00000108641	ENST00000261499	0	TSS	0.526114	0.509752	0.0657925	0.0977174
chr17	21269932	21273877	8	0.0563514	0.0982706	0.0104118	0.0343915	chr17	+	21279699	21320404	ENSG00000184185	ENST00000331718	5822	promoter	0.653191	0.610082	0.0563514	0.0982706
chr17	27178678	27182693	6	0.112866	0.0565747	0.0411255	0.0412453	chr17	+	27182020	27188085	ENSG00000132591	ENST00000254928	0	TSS	0.714389	0.748783	0.112866	0.0565747
chr17	27903907	27905480	5	0.042556	0.0946954	0.031746	0.0343915	chr17	+	27895739	27900172	ENSG00000167543	ENST00000301057	8168	downstream	0.737117	0.707813	0.042556	0.0946954
chr17	28693036	28696418	6	0.106373	0.151382	0.0411255	0.0412453	chr17	+	28705942	28796730	ENSG00000108582	ENST00000225719	9524	promoter	0.766713	0.719646	0.106373	0.151382
chr17	28703982	28706086	5	0.0546039	0.142033	0.031746	0.0343915	chr17	+	28705942	28796730	ENSG00000108582	ENST00000225719	0	TSS	0.473953	0.363411	0.0546039	0.142033
chr17	36734981	36737583	6	0.0273809	0.0667191	0.00865801	0.0343915	chr17	-	36686259	36762183	ENSG00000017373	ENST00000264659	24600	genebody	0.510131	0.523895	0.0273809	0.0667191
chr17	37074317	37075768	5	0.0679675	0.0378456	0.031746	0.0343915	chr17	-	37092685	37123655	ENSG00000204952	ENST00000378079	47887	downstream	0.793309	0.787368	0.0679675	0.0378456
chr17	38078828	38083134	5	0.0512072	0.102539	0.031746	0.0343915	chr17	-	38077294	38083854	ENSG00000172057	ENST00000304046	720	genebody	0.595668	0.559762	0.0512072	0.102539
chr17	38184662	38188192	7	0.0915156	0.126451	0.0378788	0.0404416	chr17	+	38171614	38174066	ENSG00000108342	ENST00000394149	13048	downstream	0.823562	0.782847	0.0915156	0.126451
chr17	38205610	38209944	5	0.0389847	0.117727	0.015873	0.0343915	chr17	-	38175350	38210658	ENSG00000008838	ENST00000356271	714	genebody	0.776194	0.710224	0.0389847	0.117727
chr17	39879519	39882019	6	0.0384641	0.0665291	0.0411255	0.0412453	chr17	-	39877065	39890896	ENSG00000173805	ENST00000393939	8877	genebody	0.882576	0.865892	0.0384641	0.0665291
chr17	39909885	39911377	5	0.0417907	0.0853411	0.031746	0.0343915	chr17	-	39775692	39928106	ENSG00000173801	ENST00000540235	16729	genebody	0.861296	0.780575	0.0417907	0.0853411
chr17	41520961	41523191	5	0.25579	0.179306	0.015873	0.0343915	chr17	+	41561331	41604154	ENSG00000067596	ENST00000540306	38140	promoter	0.513732	0.600831	0.25579	0.179306
chr17	42087749	42092450	9	0.0627839	0.0954959	0.0244344	0.0343915	chr17	-	42088559	42092345	ENSG00000091947	ENST00000206380	0	TSS	0.668053	0.639654	0.0627839	0.0954959
chr17	42097459	42102636	8	0.125409	0.0679161	0.0379176	0.0404416	chr17	-	42088559	42092345	ENSG00000091947	ENST00000206380	5114	promoter	0.762548	0.808763	0.125409	0.0679161
chr17	42334935	42336559	6	0.0434503	0.0972631	0.025974	0.0343915	chr17	-	42325758	42327236	ENSG00000214921	ENST00000399246	7699	promoter	0.815678	0.752641	0.0434503	0.0972631
chr17	43234402	43238951	5	0.0424914	0.0940988	0.031746	0.0343915	chr17	+	43238271	43247406	ENSG00000168517	ENST00000307275	0	TSS	0.651044	0.619045	0.0424914	0.0940988
chr17	43299066	43302170	5	0.0705943	0.122086	0.031746	0.0343915	chr17	+	43299292	43324681	ENSG00000184922	ENST00000331495	0	TSS	0.507032	0.451543	0.0705943	0.122086
chr17	55317474	55322468	5	0.0639778	0.109251	0.031746	0.0343915	chr17	+	55333212	55757482	ENSG00000153944	ENST00000416426	10744	promoter	0.732105	0.695712	0.0639778	0.109251
chr17	55533068	55537659	7	0.0754316	0.128431	0.0378788	0.0404416	chr17	+	55333212	55757482	ENSG00000153944	ENST00000416426	199856	genebody	0.793242	0.717922	0.0754316	0.128431
chr17	72479589	72482129	5	0.0434308	0.0230289	0.00793651	0.0343915	chr17	+	72462522	72480927	ENSG00000167851	ENST00000361933	17067	TES	0.615284	0.656087	0.0434308	0.0230289
chr17	73908438	73910533	5	0.0414155	0.0895204	0.031746	0.0343915	chr17	-	73894726	73905899	ENSG00000204316	ENST00000409963	2539	promoter	0.835837	0.767628	0.0414155	0.0895204
chr17	74516863	74518914	5	0.0290218	0.060586	0.015873	0.0343915	chr17	-	74523440	74533782	ENSG00000161544	ENST00000293230	14868	downstream	0.700722	0.653841	0.0290218	0.060586
chr17	75012535	75016647	5	0.105494	0.0807338	0.031746	0.0343915	chr17	+	75084831	75212884	ENSG00000129657	ENST00000392476	68184	promoter	0.678865	0.712229	0.105494	0.0807338
chr17	76131614	76133904	5	0.0453167	0.0891271	0.031746	0.0343915	chr17	-	76108999	76128488	ENSG00000141524	ENST00000322914	3126	promoter	0.725065	0.721179	0.0453167	0.0891271
chr17	77257007	77258384	5	0.103957	0.0762935	0.031746	0.0343915	chr17	+	77071019	77083092	ENSG00000167280	ENST00000311595	185988	downstream	0.489314	0.546441	0.103957	0.0762935
chr17	78221243	78223201	11	0.0749602	0.122944	0.025574	0.0343915	chr17	+	78234667	78370086	ENSG00000173821	ENST00000411702	11466	promoter	0.842759	0.771916	0.0749602	0.122944
chr17	78606874	78608970	5	0.0996101	0.163794	0.031746	0.0343915	chr17	+	78518625	78940173	ENSG00000141564	ENST00000544334	88249	genebody	0.793153	0.707562	0.0996101	0.163794
chr17	78942635	78945695	11	0.0731948	0.121255	0.0125862	0.0343915	chr17	+	78965641	78973932	ENSG00000176108	ENST00000325167	19946	promoter	0.656365	0.607165	0.0731948	0.121255
chr17	79000687	79002290	5	0.0790147	0.131321	0.031746	0.0343915	chr17	-	79003502	79005315	ENSG00000226137	ENST00000542745	3025	downstream	0.648521	0.572295	0.0790147	0.131321
chr17	79135535	79137454	9	0.0567969	0.0949562	0.00275607	0.0343915	chr17	-	79091108	79139872	ENSG00000181409	ENST00000374792	2418	genebody	0.754553	0.752438	0.0567969	0.0949562
chr17	80038559	80039902	6	0.0425464	0.0743435	0.0411255	0.0412453	chr17	-	80015754	80023680	ENSG00000169718	ENST00000306796	14879	promoter	0.884769	0.857173	0.0425464	0.0743435
chr17	80610435	80611584	5	0.0505299	0.0755998	0.015873	0.0343915	chr17	-	80572438	80606411	ENSG00000141580	ENST00000392325	4024	promoter	0.803034	0.773462	0.0505299	0.0755998
chr18	7022885	7024138	5	0.0387028	0.0919963	0.031746	0.0343915	chr18	-	6941743	7117813	ENSG00000101680	ENST00000389658	93675	genebody	0.807716	0.727585	0.0387028	0.0919963
chr18	8427138	8431486	6	0.0413736	0.0886961	0.0151515	0.0343915	chr18	+	8545638	8546003	ENSG00000225212	ENST00000411881	114152	promoter	0.814745	0.747497	0.0413736	0.0886961
chr18	10329772	10332748	5	0.0671783	0.106491	0.031746	0.0343915	chr18	+	10454625	10488698	ENSG00000154856	ENST00000355285	121877	promoter	0.796046	0.721987	0.0671783	0.106491
chr18	21164018	21166990	6	0.123795	0.172148	0.0151515	0.0343915	chr18	-	21111401	21166446	ENSG00000141458	ENST00000269228	0	TSS	0.463793	0.389845	0.123795	0.172148
chr18	43912482	43915112	6	0.0722899	0.118877	0.0411255	0.0412453	chr18	+	43914187	44040783	ENSG00000141622	ENST00000269439	0	TSS	0.504983	0.469491	0.0722899	0.118877
chr18	45100113	45103352	5	0.131561	0.0802779	0.031746	0.0343915	chr18	-	44746296	44775554	ENSG00000215474	ENST00000425639	324559	promoter	0.719089	0.780628	0.131561	0.0802779
chr18	45695769	45699087	6	0.057323	0.0884711	0.0151515	0.0343915	chr18	-	45567404	45935663	ENSG00000184828	ENST00000540333	236576	genebody	0.889052	0.840253	0.057323	0.0884711
chr18	57363286	57365787	5	0.0591711	0.116304	0.031746	0.0343915	chr18	-	57102442	57364574	ENSG00000183287	ENST00000439986	0	TSS	0.523969	0.454493	0.0591711	0.116304
chr18	60262356	60265030	5	0.0903614	0.0576347	0.00793651	0.0343915	chr18	+	60190658	60245793	ENSG00000141664	ENST00000269499	71698	downstream	0.524285	0.544123	0.0903614	0.0576347
chr18	68052459	68055599	5	0.0856186	0.15345	0.015873	0.0343915	chr18	+	67956168	67997436	ENSG00000170677	ENST00000397942	96291	downstream	0.849302	0.740158	0.0856186	0.15345
chr18	72758240	72761340	5	0.0477474	0.0922497	0.031746	0.0343915	chr18	-	72907063	72921303	ENSG00000180011	ENST00000322342	159963	downstream	0.90077	0.870679	0.0477474	0.0922497
chr18	74916005	74920083	5	0.135946	0.0846159	0.00793651	0.0343915	chr18	+	74962505	74980855	ENSG00000166573	ENST00000299727	42422	promoter	0.741884	0.811285	0.135946	0.0846159
chr18	74962486	74963282	5	0.0600226	0.102497	0.031746	0.0343915	chr18	+	74962505	74980855	ENSG00000166573	ENST00000299727	0	TSS	0.550832	0.474158	0.0600226	0.102497
chr19	1822793	1825882	7	0.0361402	0.0679252	0.0174825	0.0343915	chr19	-	1782074	1812275	ENSG00000130270	ENST00000310127	10518	promoter	0.866522	0.818689	0.0361402	0.0679252
chr19	1951326	1952715	5	0.0916886	0.041651	0.015873	0.0343915	chr19	-	1952530	1954548	ENSG00000180846	ENST00000314315	1833	TES	0.848266	0.87757	0.0916886	0.041651
chr19	1993272	1995728	5	0.0584242	0.0964081	0.031746	0.0343915	chr19	-	1985447	2015702	ENSG00000133243	ENST00000255608	19974	genebody	0.840164	0.837742	0.0584242	0.0964081
chr19	2364032	2368514	6	0.0465619	0.0957584	0.0151515	0.0343915	chr19	+	2389784	2426083	ENSG00000178297	ENST00000332578	21270	promoter	0.772054	0.728724	0.0465619	0.0957584
chr19	4350344	4353171	5	0.0344263	0.0839426	0.015873	0.0343915	chr19	+	4343524	4360082	ENSG00000008382	ENST00000359935	6820	genebody	0.86616	0.774229	0.0344263	0.0839426
chr19	7948448	7953817	5	0.0383415	0.0842806	0.031746	0.0343915	chr19	+	7953390	7966906	ENSG00000171017	ENST00000306708	0	TSS	0.705497	0.653409	0.0383415	0.0842806
chr19	10535361	10537699	5	0.158229	0.090182	0.031746	0.0343915	chr19	+	10527619	10580305	ENSG00000065989	ENST00000380702	7742	genebody	0.451492	0.524028	0.158229	0.090182
chr19	10846485	10848790	5	0.104574	0.175177	0.031746	0.0343915	chr19	+	10824143	10942579	ENSG00000079805	ENST00000389252	22342	genebody	0.746248	0.711769	0.104574	0.175177
chr19	11357722	11359210	5	0.0949215	0.14006	0.031746	0.0343915	chr19	+	11348126	11352618	ENSG00000130173	ENST00000397785	9596	downstream	0.793566	0.752357	0.0949215	0.14006
chr19	11765007	11766998	5	0.0531639	0.0206793	0.031746	0.0343915	chr19	+	11708235	11729974	ENSG00000198551	ENST00000361113	56772	downstream	0.896062	0.911089	0.0531639	0.0206793
chr19	12074547	12076256	6	0.0456957	0.107814	0.0411255	0.0412453	chr19	+	12098432	12138009	ENSG00000219665	ENST00000406892	22176	promoter	0.510047	0.437168	0.0456957	0.107814
chr19	12808800	12811634	5	0.0450259	0.0977276	0.015873	0.0343915	chr19	-	12799121	12807433	ENSG00000132004	ENST00000544494	1367	promoter	0.835497	0.765642	0.0450259	0.0977276
chr19	12863557	12864982	5	0.138291	0.057442	0.031746	0.0343915	chr19	+	12862516	12869220	ENSG00000039987	ENST00000549706	1041	genebody	0.649376	0.742737	0.138291	0.057442
chr19	12911205	12912899	5	0.0731604	0.129671	0.031746	0.0343915	chr19	-	12907634	12912673	ENSG00000167815	ENST00000301522	0	TSS	0.482197	0.431348	0.0731604	0.129671
chr19	13135818	13138038	6	0.0601357	0.104151	0.025974	0.0343915	chr19	+	13106584	13209610	ENSG00000008441	ENST00000360105	29234	genebody	0.569943	0.557556	0.0601357	0.104151
chr19	14262326	14263664	5	0.0688411	0.112949	0.031746	0.0343915	chr19	-	14230321	14247768	ENSG00000105011	ENST00000263382	14558	promoter	0.796534	0.752147	0.0688411	0.112949
chr19	16494012	16494759	5	0.0680001	0.125729	0.00793651	0.0343915	chr19	+	16435651	16438337	ENSG00000127528	ENST00000248071	58361	downstream	0.741462	0.586704	0.0680001	0.125729
chr19	17873655	17877666	7	0.0670753	0.0993783	0.00699301	0.0343915	chr19	+	17858527	17899377	ENSG00000130475	ENST00000389133	15128	genebody	0.671139	0.665072	0.0670753	0.0993783
chr19	18919021	18923403	6	0.0325189	0.0554893	0.00865801	0.0343915	chr19	-	18893583	18902123	ENSG00000105664	ENST00000222271	16898	promoter	0.741537	0.750474	0.0325189	0.0554893
chr19	19975659	19977871	5	0.0699126	0.0254161	0.031746	0.0343915	chr19	+	19976714	20004292	ENSG00000256771	ENST00000355650	0	TSS	0.412024	0.46912	0.0699126	0.0254161
chr19	30266580	30268892	5	0.0979	0.0544598	0.00793651	0.0343915	chr19	+	30302901	30315216	ENSG00000105173	ENST00000262643	34009	promoter	0.576863	0.602559	0.0979	0.0544598
chr19	32821962	32824866	5	0.0786767	0.138584	0.015873	0.0343915	chr19	+	32836514	32878572	ENSG00000168813	ENST00000311921	11648	promoter	0.729734	0.680265	0.0786767	0.138584
chr19	36418935	36422730	6	0.0750502	0.15123	0.00865801	0.0343915	chr19	+	36428022	36436095	ENSG00000126243	ENST00000246529	5292	promoter	0.546207	0.456975	0.0750502	0.15123
chr19	38742035	38743438	5	0.0507113	0.113712	0.031746	0.0343915	chr19	-	38741877	38747231	ENSG00000167641	ENST00000347262	3793	genebody	0.520343	0.426745	0.0507113	0.113712
chr19	38788139	38791870	6	0.0636623	0.119541	0.025974	0.0343915	chr19	+	38794804	38795646	ENSG00000167644	ENST00000301246	2934	promoter	0.723248	0.697291	0.0636623	0.119541
chr19	39160397	39163878	6	0.0871551	0.150142	0.0021645	0.0343915	chr19	+	39138310	39222223	ENSG00000130402	ENST00000252699	22087	genebody	0.683905	0.612252	0.0871551	0.150142
chr19	40483055	40489000	8	0.0863118	0.0528186	0.0498834	0.0498834	chr19	+	40477073	40487351	ENSG00000013275	ENST00000455878	5982	TES	0.871133	0.896717	0.0863118	0.0528186
chr19	40695027	40697126	5	0.163755	0.103695	0.031746	0.0343915	chr19	+	40697651	40721481	ENSG00000130758	ENST00000253055	525	promoter	0.467237	0.455638	0.163755	0.103695
chr19	40742182	40745986	7	0.0610329	0.104066	0.0174825	0.0343915	chr19	-	40728115	40732597	ENSG00000105219	ENST00000430325	9585	promoter	0.885004	0.824889	0.0610329	0.104066
chr19	40779172	40781148	5	0.0263584	0.0611756	0.031746	0.0343915	chr19	-	40779396	40781386	ENSG00000205041	ENST00000378432	238	TES	0.73171	0.668927	0.0263584	0.0611756
chr19	42262314	42264893	5	0.0907971	0.0523618	0.031746	0.0343915	chr19	+	42259329	42276113	ENSG00000086548	ENST00000199764	2985	genebody	0.577695	0.727922	0.0907971	0.0523618
chr19	42569476	42571651	5	0.0783314	0.13621	0.031746	0.0343915	chr19	-	42502477	42569957	ENSG00000105737	ENST00000262895	0	TSS	0.606526	0.55684	0.0783314	0.13621
chr19	43979739	43983478	5	0.0679742	0.128862	0.031746	0.0343915	chr19	-	43964946	43969831	ENSG00000124466	ENST00000244333	9908	promoter	0.651791	0.606615	0.0679742	0.128862
chr19	47032686	47036136	5	0.0713767	0.126231	0.00793651	0.0343915	chr19	-	46994453	46998722	ENSG00000204851	ENST00000377655	33964	promoter	0.529868	0.525059	0.0713767	0.126231
chr19	47769547	47771896	6	0.0372807	0.0664919	0.0151515	0.0343915	chr19	+	47777710	47778964	ENSG00000257704	ENST00000552360	5814	promoter	0.887459	0.854739	0.0372807	0.0664919
chr19	47919980	47921695	5	0.102379	0.0490435	0.031746	0.0343915	chr19	-	47906392	47922785	ENSG00000105419	ENST00000441740	1090	genebody	0.371011	0.422185	0.102379	0.0490435
chr19	48184881	48189190	6	0.0774504	0.0324503	0.00865801	0.0343915	chr19	+	48216601	48246390	ENSG00000024422	ENST00000263277	27411	promoter	0.82093	0.87413	0.0774504	0.0324503
chr19	48836066	48837518	6	0.123042	0.178949	0.0411255	0.0412453	chr19	+	48828629	48833810	ENSG00000142227	ENST00000270221	7437	downstream	0.379684	0.367569	0.123042	0.178949
chr19	49034674	49036592	5	0.0420536	0.111515	0.031746	0.0343915	chr19	-	48988528	49016446	ENSG00000142235	ENST00000270238	18228	promoter	0.723718	0.661812	0.0420536	0.111515
chr19	51517796	51519350	5	0.0746901	0.119627	0.031746	0.0343915	chr19	-	51516001	51523431	ENSG00000129451	ENST00000391805	4081	genebody	0.770505	0.712056	0.0746901	0.119627
chr19	54410103	54411662	5	0.0684088	0.115915	0.031746	0.0343915	chr19	+	54412589	54447195	ENSG00000105605	ENST00000391767	927	promoter	0.318344	0.290771	0.0684088	0.115915
chr19	54492679	54493643	5	0.22686	0.174642	0.031746	0.0343915	chr19	+	54495542	54515923	ENSG00000130433	ENST00000252729	1899	promoter	0.441507	0.474422	0.22686	0.174642
chr19	54633111	54635179	5	0.22742	0.149598	0.015873	0.0343915	chr19	+	54641444	54659419	ENSG00000088038	ENST00000221232	6265	promoter	0.722764	0.829203	0.22742	0.149598
chr19	55820680	55823001	5	0.0594384	0.119643	0.031746	0.0343915	chr19	-	55824169	55836669	ENSG00000180061	ENST00000326652	13668	downstream	0.723949	0.639412	0.0594384	0.119643
chr19	56043066	56047632	5	0.0592364	0.0983173	0.015873	0.0343915	chr19	-	56041103	56048456	ENSG00000187550	ENST00000413299	824	genebody	0.842745	0.791481	0.0592364	0.0983173
chr19	58411922	58414346	5	0.0557791	0.0225635	0.031746	0.0343915	chr19	-	58380747	58400442	ENSG00000204514	ENST00000435989	11480	promoter	0.820688	0.872208	0.0557791	0.0225635
chr19	58545354	58547080	5	0.050139	0.0806728	0.031746	0.0343915	chr19	+	58545434	58565999	ENSG00000152467	ENST00000282326	0	TSS	0.51655	0.45869	0.050139	0.0806728
chr19	58816590	58823484	11	0.0533604	0.094439	0.035616	0.0385234	chr19	+	58838385	58853712	ENSG00000182318	ENST00000329665	14901	promoter	0.672725	0.639706	0.0533604	0.094439
chr19	58898534	58901096	5	0.0284216	0.0546205	0.031746	0.0343915	chr19	+	58898636	58906170	ENSG00000083845	ENST00000196551	0	TSS	0.722981	0.689204	0.0284216	0.0546205
chr2	2836801	2838478	5	0.0408301	0.115406	0.031746	0.0343915	chr2	-	1792893	2335026	ENSG00000186487	ENST00000295067	501775	promoter	0.817667	0.761829	0.0408301	0.115406
chr2	3435008	3439348	8	0.057537	0.0985492	0.0018648	0.0343915	chr2	+	3383446	3488857	ENSG00000171853	ENST00000304601	51562	genebody	0.87202	0.82981	0.057537	0.0985492
chr2	3606284	3607460	5	0.0348011	0.0588808	0.031746	0.0343915	chr2	-	3592705	3606206	ENSG00000171865	ENST00000315212	78	promoter	0.747456	0.694563	0.0348011	0.0588808
chr2	3699310	3699894	5	0.0480955	0.0917391	0.031746	0.0343915	chr2	+	3705785	3750261	ENSG00000151360	ENST00000252505	5891	promoter	0.552422	0.497068	0.0480955	0.0917391
chr2	6005724	6009001	5	0.0425573	0.0852842	0.031746	0.0343915	chr2	+	5832799	5841516	ENSG00000176887	ENST00000322002	172925	downstream	0.85553	0.795526	0.0425573	0.0852842
chr2	6120707	6122898	5	0.062118	0.095271	0.031746	0.0343915	chr2	+	5832799	5841516	ENSG00000176887	ENST00000322002	287908	downstream	0.668704	0.623883	0.062118	0.095271
chr2	10381082	10382373	5	0.0693018	0.111534	0.031746	0.0343915	chr2	+	10443033	10567735	ENSG00000115756	ENST00000307845	60660	promoter	0.690654	0.634065	0.0693018	0.111534
chr2	10447890	10450800	5	0.0947044	0.169262	0.00793651	0.0343915	chr2	+	10443033	10567735	ENSG00000115756	ENST00000307845	4857	genebody	0.786861	0.672783	0.0947044	0.169262
chr2	10973818	10976101	5	0.0432874	0.079159	0.031746	0.0343915	chr2	-	10923987	10978103	ENSG00000143870	ENST00000404824	2002	genebody	0.550897	0.501741	0.0432874	0.079159
chr2	16164995	16168924	6	0.0590008	0.143476	0.00865801	0.0343915	chr2	+	16080686	16087129	ENSG00000134323	ENST00000281043	84309	downstream	0.802888	0.66775	0.0590008	0.143476
chr2	19947642	19951301	5	0.0473595	0.0697857	0.031746	0.0343915	chr2	-	20096404	20101717	ENSG00000183891	ENST00000402414	150416	downstream	0.781914	0.810748	0.0473595	0.0697857
chr2	23783885	23785183	5	0.0446947	0.0740592	0.015873	0.0343915	chr2	-	23729913	23747214	ENSG00000224361	ENST00000430988	36671	promoter	0.863477	0.803337	0.0446947	0.0740592
chr2	26895890	26898720	5	0.0548481	0.095154	0.015873	0.0343915	chr2	+	26915619	26956288	ENSG00000171303	ENST00000302909	16899	promoter	0.817209	0.75744	0.0548481	0.095154
chr2	27106359	27107788	5	0.016299	0.0612357	0.015873	0.0343915	chr2	+	27070969	27173219	ENSG00000157851	ENST00000288699	35390	genebody	0.843502	0.835598	0.016299	0.0612357
chr2	27183351	27185234	5	0.0342829	0.0103004	0.031746	0.0343915	chr2	+	27193480	27250064	ENSG00000084764	ENST00000233121	8246	promoter	0.525568	0.590534	0.0342829	0.0103004
chr2	30872492	30875753	5	0.0660983	0.110761	0.031746	0.0343915	chr2	-	30945637	31030312	ENSG00000162949	ENST00000295055	154559	downstream	0.89183	0.811113	0.0660983	0.110761
chr2	42383346	42387842	5	0.0393888	0.0838642	0.031746	0.0343915	chr2	+	42396490	42559688	ENSG00000143924	ENST00000318522	8648	promoter	0.87185	0.827974	0.0393888	0.0838642
chr2	43384164	43386521	5	0.0523492	0.0724831	0.031746	0.0343915	chr2	-	43449541	43453748	ENSG00000152518	ENST00000282388	67227	downstream	0.628634	0.633672	0.0523492	0.0724831
chr2	47247531	47248802	6	0.094971	0.152566	0.00865801	0.0343915	chr2	-	47129009	47168994	ENSG00000180398	ENST00000444761	78537	promoter	0.874288	0.803831	0.094971	0.152566
chr2	62701778	62704253	5	0.0602389	0.0981942	0.00793651	0.0343915	chr2	-	62727356	62733476	ENSG00000186889	ENST00000335390	29223	downstream	0.742333	0.666305	0.0602389	0.0981942
chr2	65215839	65217011	5	0.0682455	0.169012	0.00793651	0.0343915	chr2	+	65216535	65250999	ENSG00000115902	ENST00000234256	0	TSS	0.482974	0.376279	0.0682455	0.169012
chr2	70222103	70224629	5	0.134896	0.08554	0.031746	0.0343915	chr2	-	70187226	70189397	ENSG00000244617	ENST00000320256	32706	promoter	0.716923	0.797919	0.134896	0.08554
chr2	78370950	78373586	5	0.0655196	0.12809	0.031746	0.0343915	chr2	-	76974845	77749465	ENSG00000176204	ENST00000409911	621485	promoter	0.851891	0.764612	0.0655196	0.12809
chr2	95695598	95698660	6	0.05118	0.0862553	0.0411255	0.0412453	chr2	+	95691429	95719737	ENSG00000172005	ENST00000309988	4169	genebody	0.721124	0.71271	0.05118	0.0862553
chr2	101428831	101432419	6	0.0397802	0.0810867	0.0411255	0.0412453	chr2	+	101436614	101613291	ENSG00000170485	ENST00000335681	4195	promoter	0.735058	0.694453	0.0397802	0.0810867
chr2	102634951	102637870	5	0.0512596	0.0950062	0.031746	0.0343915	chr2	+	102608306	102645006	ENSG00000115590	ENST00000332549	26645	genebody	0.769749	0.714243	0.0512596	0.0950062
chr2	111488967	111491970	5	0.0556301	0.105411	0.00793651	0.0343915	chr2	+	111490150	111875799	ENSG00000153093	ENST00000422487	0	TSS	0.630043	0.564106	0.0556301	0.105411
chr2	121514539	121517660	5	0.0942902	0.0514079	0.031746	0.0343915	chr2	+	121549985	121750229	ENSG00000074047	ENST00000452319	32325	promoter	0.69667	0.712593	0.0942902	0.0514079
chr2	121541052	121542844	5	0.0482181	0.0834499	0.00793651	0.0343915	chr2	+	121549985	121750229	ENSG00000074047	ENST00000452319	7141	promoter	0.762739	0.702586	0.0482181	0.0834499
chr2	134359499	134361678	5	0.0296531	0.0609523	0.031746	0.0343915	chr2	-	133429374	134326031	ENSG00000176771	ENST00000409261	33468	promoter	0.550459	0.590559	0.0296531	0.0609523
chr2	148597970	148604111	6	0.0498321	0.0872824	0.0411255	0.0412453	chr2	+	148602086	148688393	ENSG00000121989	ENST00000241416	0	TSS	0.570233	0.522679	0.0498321	0.0872824
chr2	176609601	176612436	5	0.0753267	0.129768	0.015873	0.0343915	chr2	-	176788620	176867073	ENSG00000144320	ENST00000272748	254637	downstream	0.845448	0.757127	0.0753267	0.129768
chr2	198255620	198259351	5	0.10028	0.158182	0.031746	0.0343915	chr2	-	198256698	198299815	ENSG00000115524	ENST00000335508	40464	TES	0.8563	0.783188	0.10028	0.158182
chr2	216227397	216231179	5	0.0717028	0.11242	0.015873	0.0343915	chr2	+	216176540	216214486	ENSG00000138363	ENST00000236959	50857	downstream	0.892831	0.826001	0.0717028	0.11242
chr2	219100024	219103426	5	0.0629792	0.137314	0.015873	0.0343915	chr2	+	219081817	219119071	ENSG00000163466	ENST00000315717	18207	genebody	0.88861	0.793542	0.0629792	0.137314
chr2	230869978	230873074	5	0.0719207	0.121577	0.031746	0.0343915	chr2	-	230899698	230933715	ENSG00000163053	ENST00000295190	60641	downstream	0.683318	0.661779	0.0719207	0.121577
chr2	235251872	235255498	6	0.0617069	0.112751	0.0151515	0.0343915	chr2	-	235401685	235405697	ENSG00000188042	ENST00000390645	150199	downstream	0.857738	0.805618	0.0617069	0.112751
chr2	236598031	236601521	5	0.0227618	0.0781941	0.015873	0.0343915	chr2	-	236682499	236692031	ENSG00000222007	ENST00000440101	90510	downstream	0.740079	0.681547	0.0227618	0.0781941
chr2	237042071	237045254	5	0.0574985	0.121251	0.031746	0.0343915	chr2	+	237076090	237203570	ENSG00000233611	ENST00000415226	30836	promoter	0.793538	0.690738	0.0574985	0.121251
chr2	241670415	241674199	6	0.0297209	0.0569134	0.0411255	0.0412453	chr2	+	241631262	241637900	ENSG00000184945	ENST00000337801	39153	downstream	0.726828	0.708272	0.0297209	0.0569134
chr2	241691236	241693647	5	0.00719414	0.0216279	0.015873	0.0343915	chr2	+	241631262	241637900	ENSG00000184945	ENST00000337801	59974	downstream	0.782774	0.800894	0.00719414	0.0216279
chr2	241856879	241861149	10	0.0454844	0.0894017	0.00150469	0.0343915	chr2	+	241861986	241904043	ENSG00000226321	ENST00000430980	837	promoter	0.640906	0.628304	0.0454844	0.0894017
chr2	242099634	242102221	5	0.0381567	0.0750907	0.031746	0.0343915	chr2	-	242045710	242089679	ENSG00000115687	ENST00000405260	9955	promoter	0.899873	0.828233	0.0381567	0.0750907
chr2	242688062	242690183	6	0.038583	0.086235	0.025974	0.0343915	chr2	+	242673994	242708226	ENSG00000180902	ENST00000321264	14068	genebody	0.813521	0.740711	0.038583	0.086235
chr20	447067	450255	5	0.187818	0.13061	0.031746	0.0343915	chr20	-	416124	443197	ENSG00000125875	ENST00000354200	3870	promoter	0.631038	0.725712	0.187818	0.13061
chr20	591221	592561	5	0.168433	0.0989343	0.031746	0.0343915	chr20	-	584441	591042	ENSG00000125878	ENST00000246080	179	promoter	0.348861	0.352665	0.168433	0.0989343
chr20	3759966	3763176	5	0.0708893	0.123851	0.031746	0.0343915	chr20	-	3758151	3762095	ENSG00000101222	ENST00000379756	0	TSS	0.674384	0.653725	0.0708893	0.123851
chr20	8516959	8517967	5	0.0599635	0.120429	0.031746	0.0343915	chr20	+	8112824	8865547	ENSG00000182621	ENST00000378641	404135	genebody	0.887447	0.802486	0.0599635	0.120429
chr20	17795496	17796954	5	0.0397542	0.0749468	0.031746	0.0343915	chr20	+	17674320	17716515	ENSG00000125888	ENST00000545418	121176	downstream	0.846879	0.785008	0.0397542	0.0749468
chr20	22408029	22411608	8	0.0475867	0.0879499	0.0104118	0.0343915	chr20	-	22561643	22566093	ENSG00000125798	ENST00000377115	154485	downstream	0.781391	0.737037	0.0475867	0.0879499
chr20	23295850	23298838	5	0.0393067	0.0881781	0.031746	0.0343915	chr20	+	23331373	23335414	ENSG00000132661	ENST00000254998	32535	promoter	0.751376	0.769899	0.0393067	0.0881781
chr20	30247565	30249011	5	0.0612847	0.12377	0.031746	0.0343915	chr20	+	30225691	30232809	ENSG00000131055	ENST00000376075	21874	downstream	0.627523	0.634565	0.0612847	0.12377
chr20	30492829	30495775	5	0.0312409	0.0783484	0.031746	0.0343915	chr20	+	30458505	30532764	ENSG00000131044	ENST00000375921	34324	genebody	0.901259	0.832736	0.0312409	0.0783484
chr20	31986454	31989394	5	0.0263447	0.0571102	0.015873	0.0343915	chr20	-	31946645	31989367	ENSG00000101391	ENST00000339269	0	TSS	0.627109	0.570676	0.0263447	0.0571102
chr20	34826602	34829430	5	0.0125328	0.03339	0.015873	0.0343915	chr20	+	34824381	34858840	ENSG00000131043	ENST00000397286	2221	genebody	0.905001	0.881023	0.0125328	0.03339
chr20	35173622	35177503	5	0.0578765	0.11889	0.031746	0.0343915	chr20	+	35169887	35178228	ENSG00000101335	ENST00000279022	3735	genebody	0.822246	0.742397	0.0578765	0.11889
chr20	36199747	36203450	6	0.069805	0.109053	0.0411255	0.0412453	chr20	-	36145819	36156333	ENSG00000166619	ENST00000373537	43414	promoter	0.678274	0.705159	0.069805	0.109053
chr20	36789029	36790890	5	0.0214899	0.059553	0.015873	0.0343915	chr20	-	36756863	36793774	ENSG00000198959	ENST00000361475	2884	genebody	0.825864	0.764483	0.0214899	0.059553
chr20	46447654	46450704	5	0.046969	0.101974	0.015873	0.0343915	chr20	-	46285656	46415330	ENSG00000196562	ENST00000359930	32324	promoter	0.710132	0.661952	0.046969	0.101974
chr20	46537529	46541099	5	0.0384078	0.0923949	0.031746	0.0343915	chr20	-	46285656	46415330	ENSG00000196562	ENST00000359930	122199	promoter	0.534645	0.516308	0.0384078	0.0923949
chr20	48835915	48838287	5	0.0516915	0.0865048	0.031746	0.0343915	chr20	+	48807376	48809212	ENSG00000172216	ENST00000303004	28539	downstream	0.798107	0.733189	0.0516915	0.0865048
chr20	49074532	49078761	8	0.0765209	0.116655	0.0281274	0.0343915	chr20	+	49126891	49201299	ENSG00000196396	ENST00000371621	48130	promoter	0.706709	0.660208	0.0765209	0.116655
chr20	49244675	49246068	5	0.0894335	0.131089	0.015873	0.0343915	chr20	-	49202645	49308065	ENSG00000042062	ENST00000327979	61997	genebody	0.646273	0.58019	0.0894335	0.131089
chr20	49865712	49869273	5	0.0237494	0.0749881	0.015873	0.0343915	chr20	-	49620193	49639666	ENSG00000026559	ENST00000371571	226046	promoter	0.772276	0.775786	0.0237494	0.0749881
chr20	50032655	50034932	6	0.0530215	0.108522	0.00865801	0.0343915	chr20	-	50007599	50179339	ENSG00000101096	ENST00000371567	144407	genebody	0.820599	0.773399	0.0530215	0.108522
chr20	56483966	56487587	5	0.0447927	0.069036	0.00793651	0.0343915	chr20	-	56223454	56286541	ENSG00000124225	ENST00000265626	197425	promoter	0.753551	0.710309	0.0447927	0.069036
chr20	58053925	58058065	6	0.0291677	0.0586961	0.025974	0.0343915	chr20	+	58152564	58422766	ENSG00000087495	ENST00000359926	94499	promoter	0.752931	0.744064	0.0291677	0.0586961
chr20	60173405	60176177	5	0.029948	0.0709432	0.015873	0.0343915	chr20	-	60292562	60294804	ENSG00000179253	ENST00000317652	118627	downstream	0.615338	0.51979	0.029948	0.0709432
chr20	60318714	60322017	8	0.0392403	0.0719237	0.0281274	0.0343915	chr20	-	60292562	60294804	ENSG00000179253	ENST00000317652	23910	promoter	0.786704	0.758094	0.0392403	0.0719237
chr20	60333587	60335415	5	0.0618836	0.10903	0.031746	0.0343915	chr20	-	60292562	60294804	ENSG00000179253	ENST00000317652	38783	promoter	0.782871	0.737262	0.0618836	0.10903
chr20	60391918	60393912	5	0.0383547	0.0620931	0.031746	0.0343915	chr20	-	60292562	60294804	ENSG00000179253	ENST00000317652	97114	promoter	0.69894	0.691217	0.0383547	0.0620931
chr20	60911888	60913533	6	0.060772	0.124757	0.00865801	0.0343915	chr20	-	60884121	60942368	ENSG00000130702	ENST00000252999	28835	genebody	0.748472	0.639484	0.060772	0.124757
chr20	61372060	61374494	5	0.0486273	0.110998	0.031746	0.0343915	chr20	+	61340189	61394123	ENSG00000101188	ENST00000370501	31871	genebody	0.526185	0.48482	0.0486273	0.110998
chr20	61660265	61662799	5	0.0541922	0.101783	0.031746	0.0343915	chr20	-	61637331	61638387	ENSG00000125533	ENST00000370346	21878	promoter	0.518612	0.469718	0.0541922	0.101783
chr20	61691358	61693726	6	0.0575457	0.106697	0.0151515	0.0343915	chr20	-	61637331	61638387	ENSG00000125533	ENST00000370346	52971	promoter	0.556306	0.538089	0.0575457	0.106697
chr20	61961621	61963980	5	0.0929	0.0376724	0.031746	0.0343915	chr20	+	61926392	61966203	ENSG00000101203	ENST00000422202	35229	genebody	0.56049	0.686995	0.0929	0.0376724
chr20	62479722	62480764	6	0.141872	0.110345	0.0411255	0.0412453	chr20	-	62474789	62475268	ENSG00000237018	ENST00000429183	4454	promoter	0.633731	0.691166	0.141872	0.110345
chr21	32760106	32761884	5	0.0928425	0.0480495	0.031746	0.0343915	chr21	-	32490734	32931290	ENSG00000156299	ENST00000286827	169406	genebody	0.816583	0.862692	0.0928425	0.0480495
chr21	32830657	32833721	5	0.125219	0.0512183	0.031746	0.0343915	chr21	-	32490734	32931290	ENSG00000156299	ENST00000286827	97569	genebody	0.806517	0.867498	0.125219	0.0512183
chr21	33452218	33456559	5	0.0441962	0.0996759	0.00793651	0.0343915	chr21	-	33640530	33651380	ENSG00000159055	ENST00000290130	194821	downstream	0.785993	0.742315	0.0441962	0.0996759
chr21	33684899	33690163	9	0.0424166	0.0773443	0.00185109	0.0343915	chr21	+	33664124	33687092	ENSG00000170262	ENST00000399786	20775	TES	0.925227	0.871643	0.0424166	0.0773443
chr21	37486104	37487956	7	0.0740176	0.135911	0.00699301	0.0343915	chr21	+	37507210	37518864	ENSG00000159231	ENST00000290354	19254	promoter	0.685957	0.613098	0.0740176	0.135911
chr21	38038324	38041308	5	0.0197454	0.0591919	0.015873	0.0343915	chr21	+	38071434	38122218	ENSG00000159263	ENST00000290399	30126	promoter	0.825673	0.768587	0.0197454	0.0591919
chr21	40458677	40459773	5	0.0443814	0.102518	0.015873	0.0343915	chr21	-	40546695	40555777	ENSG00000183527	ENST00000331573	96004	downstream	0.799978	0.671988	0.0443814	0.102518
chr21	41238612	41241929	6	0.0631325	0.125546	0.00865801	0.0343915	chr21	+	41239243	41301322	ENSG00000183036	ENST00000328619	0	TSS	0.74122	0.657971	0.0631325	0.125546
chr21	43025119	43026329	5	0.0659912	0.140284	0.00793651	0.0343915	chr21	-	42839661	42903043	ENSG00000184012	ENST00000454499	122076	promoter	0.708625	0.596886	0.0659912	0.140284
chr21	43695957	43698136	5	0.166305	0.229101	0.00793651	0.0343915	chr21	-	43731777	43735761	ENSG00000160180	ENST00000518498	37625	downstream	0.721415	0.621988	0.166305	0.229101
chr21	43963873	43965129	6	0.0601737	0.105417	0.0411255	0.0412453	chr21	+	43919742	44001550	ENSG00000160190	ENST00000398341	44131	genebody	0.890652	0.832996	0.0601737	0.105417
chr21	44018441	44021334	6	0.0204949	0.0375108	0.025974	0.0343915	chr21	+	44073860	44195619	ENSG00000160191	ENST00000335512	52526	promoter	0.945535	0.892515	0.0204949	0.0375108
chr21	44048374	44052663	5	0.179201	0.104125	0.031746	0.0343915	chr21	+	44073860	44195619	ENSG00000160191	ENST00000335512	21197	promoter	0.662306	0.742322	0.179201	0.104125
chr21	45539655	45541385	6	0.0607411	0.0929674	0.0411255	0.0412453	chr21	+	45548223	45563243	ENSG00000248354	ENST00000433711	6838	promoter	0.883836	0.842297	0.0607411	0.0929674
chr21	45712523	45713791	5	0.0988384	0.046718	0.031746	0.0343915	chr21	+	45719934	45747259	ENSG00000141959	ENST00000349048	6143	promoter	0.615457	0.637781	0.0988384	0.046718
chr21	46906456	46908007	5	0.059245	0.106339	0.031746	0.0343915	chr21	-	46916252	46962351	ENSG00000173638	ENST00000380014	54344	downstream	0.711177	0.686945	0.059245	0.106339
chr21	47015352	47017438	7	0.0389494	0.0754747	0.0110723	0.0343915	chr21	+	47063608	47362368	ENSG00000183570	ENST00000400314	46170	promoter	0.830818	0.783195	0.0389494	0.0754747
chr21	47472350	47475857	5	0.0558991	0.0242221	0.00793651	0.0343915	chr21	+	47518011	47552763	ENSG00000142173	ENST00000300527	42154	promoter	0.804324	0.81375	0.0558991	0.0242221
chr22	18286071	18289658	5	0.0702663	0.131693	0.031746	0.0343915	chr22	-	18216908	18257258	ENSG00000015475	ENST00000399767	28813	promoter	0.878547	0.779576	0.0702663	0.131693
chr22	20161060	20162767	7	0.0650678	0.120932	0.0378788	0.0404416	chr22	-	20135970	20138399	ENSG00000234409	ENST00000439765	22661	promoter	0.662855	0.596285	0.0650678	0.120932
chr22	21162300	21166157	5	0.0164177	0.0404274	0.031746	0.0343915	chr22	+	21128167	21142008	ENSG00000099937	ENST00000215727	34133	downstream	0.923259	0.869272	0.0164177	0.0404274
chr22	23865004	23867942	5	0.0970746	0.0669598	0.015873	0.0343915	chr22	-	23915312	23922495	ENSG00000128322	ENST00000330377	54553	downstream	0.694117	0.710304	0.0970746	0.0669598
chr22	24530542	24533249	6	0.060711	0.0962495	0.0411255	0.0412453	chr22	+	24577227	24585078	ENSG00000099994	ENST00000358321	43978	promoter	0.875575	0.834054	0.060711	0.0962495
chr22	25614082	25616219	5	0.139393	0.0891738	0.031746	0.0343915	chr22	+	25615489	25627836	ENSG00000244752	ENST00000398215	0	TSS	0.744332	0.752515	0.139393	0.0891738
chr22	36865159	36867159	6	0.0768368	0.125662	0.0151515	0.0343915	chr22	-	36863083	36878077	ENSG00000100348	ENST00000216185	10918	genebody	0.590329	0.517362	0.0768368	0.125662
chr22	37977772	37980807	5	0.0222555	0.067553	0.031746	0.0343915	chr22	-	37967856	37978623	ENSG00000100079	ENST00000416480	0	TSS	0.665153	0.617188	0.0222555	0.067553
chr22	39100598	39102588	5	0.0772677	0.0449401	0.031746	0.0343915	chr22	+	39101728	39129592	ENSG00000100226	ENST00000216044	0	TSS	0.45137	0.462275	0.0772677	0.0449401
chr22	39530934	39534110	5	0.0406393	0.0607145	0.015873	0.0343915	chr22	-	39526777	39548655	ENSG00000100307	ENST00000216133	14545	genebody	0.766884	0.734643	0.0406393	0.0607145
chr22	39602732	39609123	7	0.0662317	0.104578	0.0378788	0.0404416	chr22	-	39619364	39640756	ENSG00000100311	ENST00000331163	31633	downstream	0.79168	0.725344	0.0662317	0.104578
chr22	39792498	39793863	5	0.0468937	0.0953318	0.031746	0.0343915	chr22	+	39811552	39913596	ENSG00000100324	ENST00000480990	17689	promoter	0.856506	0.789359	0.0468937	0.0953318
chr22	43616159	43617689	6	0.0104356	0.0483113	0.00865801	0.0343915	chr22	-	43562628	43583139	ENSG00000100304	ENST00000216129	33020	promoter	0.855828	0.826631	0.0104356	0.0483113
chr22	44214998	44216373	5	0.0507065	0.094929	0.00793651	0.0343915	chr22	-	43924624	44208157	ENSG00000186976	ENST00000262726	6841	promoter	0.786206	0.7468	0.0507065	0.094929
chr22	44563620	44566355	6	0.0968717	0.14705	0.00865801	0.0343915	chr22	+	44568836	44603034	ENSG00000138964	ENST00000422871	2481	promoter	0.82692	0.750773	0.0968717	0.14705
chr22	46484476	46485382	5	0.040472	0.0863902	0.015873	0.0343915	chr22	-	46445358	46450024	ENSG00000182257	ENST00000396008	34452	promoter	0.705486	0.612866	0.040472	0.0863902
chr22	46719096	46720563	5	0.10239	0.0475457	0.031746	0.0343915	chr22	+	46731322	46753237	ENSG00000100416	ENST00000290846	10759	promoter	0.854221	0.899063	0.10239	0.0475457
chr22	46853328	46854196	5	0.0725465	0.0403386	0.031746	0.0343915	chr22	-	46756731	46933067	ENSG00000075275	ENST00000262738	78871	genebody	0.847906	0.865006	0.0725465	0.0403386
chr22	47392252	47393135	5	0.0401163	0.0743251	0.031746	0.0343915	chr22	+	47158518	47571336	ENSG00000054611	ENST00000337137	233734	genebody	0.912927	0.874545	0.0401163	0.0743251
chr22	47563755	47565354	5	0.0387913	0.070232	0.031746	0.0343915	chr22	-	47857048	47882860	ENSG00000218357	ENST00000405369	317506	downstream	0.929257	0.893661	0.0387913	0.070232
chr22	48652681	48653021	5	0.0369182	0.0699218	0.031746	0.0343915	chr22	+	48885404	49246724	ENSG00000219438	ENST00000336769	232383	promoter	0.777522	0.739957	0.0369182	0.0699218
chr22	49027017	49028393	6	0.0720409	0.117545	0.0411255	0.0412453	chr22	-	48934712	48943199	ENSG00000219016	ENST00000407505	83818	promoter	0.807849	0.757976	0.0720409	0.117545
chr22	49139445	49141192	5	0.10971	0.0423022	0.00793651	0.0343915	chr22	-	48934712	48943199	ENSG00000219016	ENST00000407505	196246	promoter	0.73968	0.851375	0.10971	0.0423022
chr22	49885014	49886114	6	0.0339412	0.059676	0.0411255	0.0412453	chr22	-	50013292	50051190	ENSG00000188511	ENST00000400023	165076	downstream	0.73468	0.703108	0.0339412	0.059676
chr22	50449328	50450374	5	0.0374452	0.0768147	0.015873	0.0343915	chr22	-	50432942	50451088	ENSG00000188263	ENST00000389983	714	genebody	0.568136	0.486615	0.0374452	0.0768147
chr3	901238	902669	5	0.0411178	0.0872158	0.031746	0.0343915	chr3	+	1134260	1445901	ENSG00000134115	ENST00000446702	231591	promoter	0.733042	0.704987	0.0411178	0.0872158
chr3	11210247	11212311	5	0.0443591	0.0998357	0.015873	0.0343915	chr3	+	11178779	11302461	ENSG00000196639	ENST00000438284	31468	genebody	0.806537	0.790019	0.0443591	0.0998357
chr3	19868557	19871103	5	0.0260379	0.0681842	0.015873	0.0343915	chr3	-	19920968	19988501	ENSG00000163576	ENST00000344838	117398	downstream	0.867962	0.822673	0.0260379	0.0681842
chr3	23906892	23911755	6	0.0619211	0.105614	0.00865801	0.0343915	chr3	+	23958630	23965183	ENSG00000174748	ENST00000456530	46875	promoter	0.791843	0.713276	0.0619211	0.105614
chr3	25468726	25471585	7	0.0811168	0.127616	0.0262238	0.0343915	chr3	-	25639477	25705990	ENSG00000077097	ENST00000435706	234405	downstream	0.471385	0.427743	0.0811168	0.127616
chr3	32828772	32831822	5	0.0459817	0.079052	0.031746	0.0343915	chr3	+	32859510	32933771	ENSG00000206557	ENST00000383763	27688	promoter	0.857012	0.830104	0.0459817	0.079052
chr3	33260238	33262259	5	0.0870192	0.0540203	0.031746	0.0343915	chr3	-	33191537	33260707	ENSG00000173705	ENST00000309558	0	TSS	0.643088	0.609309	0.0870192	0.0540203
chr3	46910048	46910867	5	0.105254	0.160126	0.015873	0.0343915	chr3	+	46919236	46945284	ENSG00000160801	ENST00000449590	8369	promoter	0.639178	0.613534	0.105254	0.160126
chr3	48679355	48681756	5	0.121122	0.0450142	0.031746	0.0343915	chr3	-	48663158	48672926	ENSG00000225697	ENST00000337000	6429	promoter	0.825289	0.835736	0.121122	0.0450142
chr3	48713880	48716534	5	0.0780025	0.119223	0.031746	0.0343915	chr3	-	48701367	48723334	ENSG00000213672	ENST00000341520	6800	genebody	0.862085	0.795343	0.0780025	0.119223
chr3	50481726	50483502	5	0.0375746	0.0811494	0.00793651	0.0343915	chr3	-	50400233	50541675	ENSG00000007402	ENST00000360963	58173	genebody	0.853183	0.784275	0.0375746	0.0811494
chr3	51743490	51745105	5	0.0450346	0.0194733	0.00793651	0.0343915	chr3	+	51741086	51752426	ENSG00000164082	ENST00000395052	2404	genebody	0.802636	0.854147	0.0450346	0.0194733
chr3	71188348	71193389	5	0.034794	0.0929249	0.00793651	0.0343915	chr3	-	71003844	71633140	ENSG00000114861	ENST00000318789	439751	genebody	0.739606	0.700873	0.034794	0.0929249
chr3	127800976	127801935	6	0.0592884	0.115318	0.00865801	0.0343915	chr3	+	127771212	127790525	ENSG00000058262	ENST00000243253	29764	downstream	0.779936	0.70394	0.0592884	0.115318
chr3	128901886	128903760	7	0.0935457	0.0561189	0.0378788	0.0404416	chr3	-	128888327	128902765	ENSG00000169714	ENST00000422453	0	TSS	0.352686	0.356079	0.0935457	0.0561189
chr3	129339607	129340788	5	0.0675248	0.127976	0.015873	0.0343915	chr3	-	129274018	129325661	ENSG00000004399	ENST00000393239	13946	promoter	0.778385	0.719879	0.0675248	0.127976
chr3	129635415	129637938	7	0.0621439	0.0915623	0.00699301	0.0343915	chr3	-	129366637	129612419	ENSG00000172765	ENST00000426664	22996	promoter	0.863399	0.822202	0.0621439	0.0915623
chr3	183947344	183950995	5	0.188507	0.124491	0.031746	0.0343915	chr3	+	183948217	183960117	ENSG00000145198	ENST00000426955	0	TSS	0.428428	0.46442	0.188507	0.124491
chr3	185828098	185830634	5	0.0385204	0.0733901	0.015873	0.0343915	chr3	-	185764097	185826901	ENSG00000244405	ENST00000306376	1197	promoter	0.584274	0.531042	0.0385204	0.0733901
chr3	194539371	194541320	6	0.0577608	0.100161	0.004329	0.0343915	chr3	+	194406622	194409762	ENSG00000185112	ENST00000329759	132749	downstream	0.85803	0.788806	0.0577608	0.100161
chr4	1209766	1210781	5	0.0439334	0.0292375	0.00793651	0.0343915	chr4	-	1165813	1202634	ENSG00000159674	ENST00000511679	7132	promoter	0.750937	0.738453	0.0439334	0.0292375
chr4	4337043	4338557	5	0.046219	0.103042	0.00793651	0.0343915	chr4	+	4349867	4420785	ENSG00000168824	ENST00000421177	11310	promoter	0.782168	0.713859	0.046219	0.103042
chr4	5195079	5197755	5	0.04762	0.0787425	0.031746	0.0343915	chr4	+	5053169	5502725	ENSG00000152953	ENST00000282908	141910	genebody	0.828998	0.790653	0.04762	0.0787425
chr4	6037987	6042394	5	0.109452	0.0679634	0.031746	0.0343915	chr4	-	5958845	5991545	ENSG00000181215	ENST00000531445	46442	promoter	0.558559	0.642589	0.109452	0.0679634
chr4	6096221	6099646	5	0.0600178	0.107233	0.031746	0.0343915	chr4	-	6027926	6202318	ENSG00000152969	ENST00000425341	102672	genebody	0.831477	0.805993	0.0600178	0.107233
chr4	7151356	7152038	5	0.0479872	0.092204	0.031746	0.0343915	chr4	+	7194265	7744554	ENSG00000184985	ENST00000507866	42227	promoter	0.809435	0.747899	0.0479872	0.092204
chr4	7706759	7710028	5	0.0394678	0.0880043	0.00793651	0.0343915	chr4	+	7940728	7942023	ENSG00000228919	ENST00000429019	230700	promoter	0.772963	0.776328	0.0394678	0.0880043
chr4	8240112	8241582	5	0.0358332	0.0879282	0.015873	0.0343915	chr4	+	8271492	8308838	ENSG00000170801	ENST00000307358	29910	promoter	0.669887	0.655106	0.0358332	0.0879282
chr4	22603983	22606710	5	0.0331717	0.0799274	0.015873	0.0343915	chr4	-	22389007	22517677	ENSG00000152990	ENST00000334304	86306	promoter	0.876531	0.767352	0.0331717	0.0799274
chr4	25308024	25310456	5	0.0325094	0.113703	0.015873	0.0343915	chr4	+	25314408	25372005	ENSG00000168228	ENST00000302874	3952	promoter	0.896639	0.802215	0.0325094	0.113703
chr4	26243226	26246923	5	0.0691411	0.133515	0.015873	0.0343915	chr4	+	26165077	26417227	ENSG00000168214	ENST00000512351	78149	genebody	0.81423	0.743134	0.0691411	0.133515
chr4	26354661	26356370	5	0.110254	0.165995	0.00793651	0.0343915	chr4	-	26483022	26492084	ENSG00000163394	ENST00000295589	135714	downstream	0.803812	0.726868	0.110254	0.165995
chr4	39990178	39993663	5	0.0487223	0.0788675	0.031746	0.0343915	chr4	-	39824483	39979576	ENSG00000121892	ENST00000303538	10602	promoter	0.903649	0.86094	0.0487223	0.0788675
chr4	77934170	77939526	6	0.0215435	0.0669027	0.0021645	0.0343915	chr4	-	77968311	77997158	ENSG00000118816	ENST00000237654	57632	downstream	0.882376	0.813361	0.0215435	0.0669027
chr4	83005662	83007791	5	0.0412917	0.102174	0.031746	0.0343915	chr4	-	83273651	83295109	ENSG00000138668	ENST00000313899	287318	downstream	0.892862	0.820319	0.0412917	0.102174
chr4	109021797	109025990	6	0.0495912	0.100806	0.025974	0.0343915	chr4	-	108968701	109090112	ENSG00000138795	ENST00000379951	64122	genebody	0.80519	0.733312	0.0495912	0.100806
chr4	152621950	152624235	5	0.0462351	0.0868183	0.015873	0.0343915	chr4	-	152591656	152682175	ENSG00000059691	ENST00000263985	57940	genebody	0.909226	0.865182	0.0462351	0.0868183
chr4	162552263	162556397	5	0.0768132	0.0283892	0.00793651	0.0343915	chr4	-	162305049	163085187	ENSG00000168843	ENST00000306100	528790	genebody	0.831053	0.868028	0.0768132	0.0283892
chr4	165854024	165854796	5	0.0318733	0.0618258	0.031746	0.0343915	chr4	+	165878100	165880274	ENSG00000250486	ENST00000513876	23304	promoter	0.899847	0.820422	0.0318733	0.0618258
chr5	558270	561100	5	0.0427283	0.0735144	0.031746	0.0343915	chr5	-	473425	524447	ENSG00000066230	ENST00000264938	33823	promoter	0.839201	0.814271	0.0427283	0.0735144
chr5	998656	1004047	8	0.0596966	0.10178	0.004662	0.0343915	chr5	+	1008944	1039058	ENSG00000145506	ENST00000296849	4897	promoter	0.781897	0.742048	0.0596966	0.10178
chr5	1131373	1132826	5	0.0697602	0.106265	0.015873	0.0343915	chr5	-	1050499	1112150	ENSG00000113504	ENST00000264930	19223	promoter	0.649518	0.656075	0.0697602	0.106265
chr5	1143913	1144950	5	0.044796	0.101181	0.031746	0.0343915	chr5	-	1050499	1112150	ENSG00000113504	ENST00000264930	31763	promoter	0.771488	0.745564	0.044796	0.101181
chr5	1912138	1915815	5	0.0350017	0.0994136	0.031746	0.0343915	chr5	-	1877562	1887332	ENSG00000113430	ENST00000505790	24806	promoter	0.813079	0.752566	0.0350017	0.0994136
chr5	2019754	2022207	5	0.0159617	0.0451458	0.031746	0.0343915	chr5	-	1877562	1887332	ENSG00000113430	ENST00000505790	132422	promoter	0.842861	0.810048	0.0159617	0.0451458
chr5	4491141	4495406	6	0.0344153	0.0725991	0.025974	0.0343915	chr5	+	5140443	5320417	ENSG00000145536	ENST00000536857	645037	promoter	0.739057	0.730786	0.0344153	0.0725991
chr5	43545549	43547704	5	0.0685455	0.131532	0.00793651	0.0343915	chr5	-	43526369	43557181	ENSG00000172239	ENST00000306846	9477	genebody	0.896019	0.816169	0.0685455	0.131532
chr5	50677842	50680447	5	0.0510356	0.0937678	0.031746	0.0343915	chr5	+	50678958	50690564	ENSG00000016082	ENST00000230658	0	TSS	0.559149	0.507847	0.0510356	0.0937678
chr5	133887867	133890686	7	0.0536195	0.105235	0.0262238	0.0343915	chr5	+	133861798	133918918	ENSG00000043143	ENST00000395003	26069	genebody	0.612553	0.542136	0.0536195	0.105235
chr5	133977065	133979236	5	0.0352422	0.103593	0.031746	0.0343915	chr5	+	133984479	134063513	ENSG00000113615	ENST00000398844	5243	promoter	0.897888	0.800848	0.0352422	0.103593
chr5	146889184	146891173	6	0.0469706	0.1171	0.0151515	0.0343915	chr5	-	146770375	146889619	ENSG00000113657	ENST00000343218	0	TSS	0.539185	0.449245	0.0469706	0.1171
chr5	149885593	149887997	5	0.0329392	0.0640254	0.031746	0.0343915	chr5	+	149877340	149933276	ENSG00000070614	ENST00000523767	8253	genebody	0.665502	0.671401	0.0329392	0.0640254
chr5	159399456	159402103	6	0.114618	0.152023	0.00865801	0.0343915	chr5	+	159436120	159492518	ENSG00000113312	ENST00000522793	34017	promoter	0.559074	0.466193	0.114618	0.152023
chr5	159689591	159693729	5	0.0721726	0.124017	0.031746	0.0343915	chr5	-	159696469	159766528	ENSG00000135083	ENST00000505287	72799	downstream	0.705778	0.640228	0.0721726	0.124017
chr5	171872995	171876294	6	0.0435245	0.0739098	0.0411255	0.0412453	chr5	-	171752185	171881362	ENSG00000174705	ENST00000519643	5068	genebody	0.839827	0.766631	0.0435245	0.0739098
chr5	172455043	172458869	6	0.0682361	0.14364	0.0151515	0.0343915	chr5	+	172483355	172566291	ENSG00000164463	ENST00000540014	24486	promoter	0.801625	0.715627	0.0682361	0.14364
chr5	176077437	176079142	6	0.0551581	0.107769	0.004329	0.0343915	chr5	+	176074388	176086058	ENSG00000048140	ENST00000405525	3049	genebody	0.845225	0.744213	0.0551581	0.107769
chr5	180230767	180233142	5	0.0473307	0.0978976	0.00793651	0.0343915	chr5	-	180217541	180242541	ENSG00000131446	ENST00000333055	9399	genebody	0.68949	0.610551	0.0473307	0.0978976
chr6	342731	344499	5	0.0327496	0.104324	0.015873	0.0343915	chr6	+	391739	411447	ENSG00000137265	ENST00000380956	47240	promoter	0.876542	0.767095	0.0327496	0.104324
chr6	375213	377182	5	0.0474727	0.0828212	0.031746	0.0343915	chr6	+	391739	411447	ENSG00000137265	ENST00000380956	14557	promoter	0.826727	0.801202	0.0474727	0.0828212
chr6	557933	558989	5	0.0546022	0.119561	0.015873	0.0343915	chr6	-	655939	656963	ENSG00000188996	ENST00000380907	97974	downstream	0.77229	0.713352	0.0546022	0.119561
chr6	864397	867820	5	0.0531154	0.0817097	0.031746	0.0343915	chr6	-	485133	693111	ENSG00000112685	ENST00000230449	171286	promoter	0.789877	0.714712	0.0531154	0.0817097
chr6	2559443	2561768	6	0.0840957	0.147328	0.0411255	0.0412453	chr6	-	2622147	2634837	ENSG00000164385	ENST00000296847	73069	downstream	0.748186	0.620924	0.0840957	0.147328
chr6	3211203	3216035	6	0.0451385	0.0854397	0.00865801	0.0343915	chr6	-	3224517	3227969	ENSG00000137285	ENST00000259818	11934	downstream	0.851295	0.829365	0.0451385	0.0854397
chr6	3289617	3291794	5	0.0390286	0.0940314	0.00793651	0.0343915	chr6	+	3259218	3303607	ENSG00000180822	ENST00000451246	30399	genebody	0.84491	0.749355	0.0390286	0.0940314
chr6	3324979	3328530	5	0.0414079	0.111869	0.015873	0.0343915	chr6	+	3259218	3303607	ENSG00000180822	ENST00000451246	65761	downstream	0.765461	0.710141	0.0414079	0.111869
chr6	7895424	7901414	5	0.0908473	0.185027	0.031746	0.0343915	chr6	-	7881483	8026646	ENSG00000239264	ENST00000539054	125232	genebody	0.751099	0.66089	0.0908473	0.185027
chr6	15529535	15531957	5	0.0149081	0.0475298	0.031746	0.0343915	chr6	-	15523032	15663273	ENSG00000047579	ENST00000344537	131316	genebody	0.940348	0.898938	0.0149081	0.0475298
chr6	28663540	28665936	6	0.0882458	0.131135	0.0411255	0.0412453	chr6	-	28539407	28555112	ENSG00000232040	ENST00000452236	108428	promoter	0.639162	0.554634	0.0882458	0.131135
chr6	31624635	31627225	5	0.0552794	0.106407	0.031746	0.0343915	chr6	-	31626075	31628549	ENSG00000204439	ENST00000375911	1324	TES	0.839894	0.759391	0.0552794	0.106407
chr6	34214130	34216632	5	0.0619217	0.0971937	0.031746	0.0343915	chr6	-	34214157	34217247	ENSG00000186577	ENST00000476320	615	TES	0.573577	0.53577	0.0619217	0.0971937
chr6	35704822	35705978	5	0.0574881	0.111786	0.031746	0.0343915	chr6	+	35704864	35716856	ENSG00000157343	ENST00000373866	0	TSS	0.864674	0.788932	0.0574881	0.111786
chr6	37015259	37018205	5	0.0518608	0.0267164	0.031746	0.0343915	chr6	+	37012607	37013177	ENSG00000226976	ENST00000423336	2652	downstream	0.560529	0.6333	0.0518608	0.0267164
chr6	40437090	40439879	5	0.0364792	0.0882895	0.031746	0.0343915	chr6	-	40359325	40555204	ENSG00000156564	ENST00000338305	115325	genebody	0.731064	0.692876	0.0364792	0.0882895
chr6	41979561	41983918	5	0.0446193	0.101982	0.00793651	0.0343915	chr6	-	41902672	42018095	ENSG00000112576	ENST00000511642	34177	genebody	0.896941	0.821535	0.0446193	0.101982
chr6	43918676	43922673	5	0.0538544	0.0942534	0.031746	0.0343915	chr6	+	43968337	43972877	ENSG00000181577	ENST00000336600	45664	promoter	0.844362	0.759898	0.0538544	0.0942534
chr6	44259601	44265585	7	0.050041	0.0983736	0.0110723	0.0343915	chr6	-	44246480	44265425	ENSG00000146221	ENST00000371505	0	TSS	0.562638	0.527112	0.050041	0.0983736
chr6	53507415	53509322	5	0.0444584	0.0865092	0.015873	0.0343915	chr6	-	53512699	53530506	ENSG00000124743	ENST00000370905	21184	downstream	0.901755	0.832546	0.0444584	0.0865092
chr6	79787025	79788273	5	0.0409591	0.0769026	0.031746	0.0343915	chr6	-	79650263	79787953	ENSG00000146247	ENST00000275034	0	TSS	0.41635	0.36607	0.0409591	0.0769026
chr6	89835358	89838454	5	0.0653646	0.118842	0.031746	0.0343915	chr6	-	89805678	89827800	ENSG00000154548	ENST00000452027	7558	promoter	0.843572	0.774845	0.0653646	0.118842
chr6	90559024	90562423	5	0.0327602	0.0898349	0.031746	0.0343915	chr6	-	90352218	90529442	ENSG00000112159	ENST00000369393	29582	promoter	0.908049	0.82928	0.0327602	0.0898349
chr6	99841623	99843182	5	0.0658873	0.129933	0.00793651	0.0343915	chr6	-	99817276	99842080	ENSG00000132423	ENST00000369242	0	TSS	0.594309	0.562466	0.0658873	0.129933
chr6	105850139	105851944	5	0.051302	0.0989227	0.031746	0.0343915	chr6	-	105725440	105850959	ENSG00000085377	ENST00000369110	0	TSS	0.55693	0.489264	0.051302	0.0989227
chr6	115321183	115326588	8	0.0602225	0.106516	0.0206682	0.0343915	chr6	-	114376750	114664209	ENSG00000249853	ENST00000312719	656974	promoter	0.846107	0.785661	0.0602225	0.106516
chr6	150327638	150329384	5	0.0735246	0.113571	0.031746	0.0343915	chr6	-	150339470	150346607	ENSG00000155918	ENST00000367341	17223	downstream	0.717519	0.701273	0.0735246	0.113571
chr6	151345821	151349374	7	0.0661101	0.122036	0.0011655	0.0343915	chr6	+	151186685	151423023	ENSG00000120254	ENST00000367321	159136	genebody	0.855347	0.794423	0.0661101	0.122036
chr6	158024749	158029420	5	0.0545648	0.0838985	0.00793651	0.0343915	chr6	+	158244296	158366109	ENSG00000130340	ENST00000392185	214876	promoter	0.917257	0.872581	0.0545648	0.0838985
chr6	158081526	158086570	6	0.0402809	0.0869939	0.0411255	0.0412453	chr6	+	158244296	158366109	ENSG00000130340	ENST00000392185	157726	promoter	0.897854	0.82444	0.0402809	0.0869939
chr6	160421815	160425681	5	0.0627641	0.130287	0.031746	0.0343915	chr6	+	160390131	160527583	ENSG00000197081	ENST00000356956	31684	genebody	0.887576	0.808998	0.0627641	0.130287
chr6	161855435	161857912	5	0.0832238	0.122853	0.031746	0.0343915	chr6	-	161551011	161695057	ENSG00000026652	ENST00000366911	160378	promoter	0.678511	0.624333	0.0832238	0.122853
chr6	167280496	167282888	6	0.0449893	0.07838	0.0151515	0.0343915	chr6	-	166822876	167275999	ENSG00000071242	ENST00000510118	4497	promoter	0.836979	0.780729	0.0449893	0.07838
chr6	168166190	168169279	6	0.0683244	0.122167	0.00865801	0.0343915	chr6	-	168187500	168197526	ENSG00000146521	ENST00000366822	28247	downstream	0.832353	0.762366	0.0683244	0.122167
chr6	170054065	170057064	6	0.0389059	0.0828376	0.0411255	0.0412453	chr6	-	169857307	170102159	ENSG00000184465	ENST00000423258	45095	genebody	0.770855	0.715197	0.0389059	0.0828376
chr6	170359006	170361599	5	0.0347699	0.0862028	0.031746	0.0343915	chr6	+	170151721	170181680	ENSG00000130023	ENST00000366772	207285	downstream	0.820196	0.773597	0.0347699	0.0862028
chr7	811735	813867	5	0.102156	0.0601594	0.00793651	0.0343915	chr7	+	855528	914557	ENSG00000164828	ENST00000456758	41661	promoter	0.751918	0.780573	0.102156	0.0601594
chr7	1293309	1294969	6	0.031791	0.0824316	0.0151515	0.0343915	chr7	+	1272543	1276954	ENSG00000164853	ENST00000316333	20766	downstream	0.55246	0.459795	0.031791	0.0824316
chr7	1381715	1383621	5	0.0516939	0.0907121	0.015873	0.0343915	chr7	+	1272543	1276954	ENSG00000164853	ENST00000316333	109172	downstream	0.681449	0.685036	0.0516939	0.0907121
chr7	2003557	2005649	5	0.044042	0.0834157	0.031746	0.0343915	chr7	+	1878222	1889567	ENSG00000176349	ENST00000318959	125335	downstream	0.889172	0.834494	0.044042	0.0834157
chr7	2019262	2021084	5	0.0788692	0.102865	0.031746	0.0343915	chr7	+	1878222	1889567	ENSG00000176349	ENST00000318959	141040	downstream	0.763559	0.665673	0.0788692	0.102865
chr7	2057728	2059446	5	0.035307	0.0717302	0.031746	0.0343915	chr7	+	1878222	1889567	ENSG00000176349	ENST00000318959	179506	downstream	0.721098	0.710737	0.035307	0.0717302
chr7	23569040	23571606	7	0.0437009	0.0773415	0.0174825	0.0343915	chr7	-	23544399	23571660	ENSG00000164548	ENST00000297071	54	genebody	0.554899	0.489284	0.0437009	0.0773415
chr7	26007382	26009496	5	0.0678968	0.107599	0.031746	0.0343915	chr7	+	26191860	26226745	ENSG00000050344	ENST00000056233	182364	promoter	0.849673	0.734434	0.0678968	0.107599
chr7	30956073	30957764	5	0.012371	0.0631631	0.031746	0.0343915	chr7	+	31003638	31019143	ENSG00000106128	ENST00000326139	45874	promoter	0.886672	0.804298	0.012371	0.0631631
chr7	39443221	39446071	5	0.00956655	0.0407867	0.031746	0.0343915	chr7	+	39606005	39649919	ENSG00000241127	ENST00000432096	159934	promoter	0.826099	0.779964	0.00956655	0.0407867
chr7	55082951	55086521	5	0.0538493	0.129425	0.031746	0.0343915	chr7	+	55086811	55324313	ENSG00000146648	ENST00000442591	290	promoter	0.555707	0.50663	0.0538493	0.129425
chr7	55506726	55508660	6	0.0475955	0.0907408	0.0151515	0.0343915	chr7	+	55433141	55501435	ENSG00000132434	ENST00000254770	73585	downstream	0.69543	0.622447	0.0475955	0.0907408
chr7	66943519	66946397	5	0.0441037	0.104157	0.00793651	0.0343915	chr7	+	66767608	66786513	ENSG00000106610	ENST00000416602	175911	downstream	0.809689	0.745846	0.0441037	0.104157
chr7	70942543	70946153	5	0.0759811	0.0510454	0.00793651	0.0343915	chr7	+	70597155	71178584	ENSG00000185274	ENST00000333538	345388	genebody	0.59777	0.657448	0.0759811	0.0510454
chr7	73236823	73238730	5	0.101222	0.0597429	0.031746	0.0343915	chr7	+	73242074	73247014	ENSG00000189143	ENST00000435050	3344	promoter	0.597762	0.662898	0.101222	0.0597429
chr7	73415171	73418502	5	0.101059	0.155128	0.031746	0.0343915	chr7	+	73442119	73484237	ENSG00000049540	ENST00000252034	23617	promoter	0.631575	0.548546	0.101059	0.155128
chr7	93519706	93520360	5	0.0622563	0.133181	0.031746	0.0343915	chr7	-	93514709	93520303	ENSG00000105825	ENST00000222543	0	TSS	0.56045	0.334618	0.0622563	0.133181
chr7	98084099	98087930	5	0.0659912	0.119624	0.015873	0.0343915	chr7	-	97920963	98030380	ENSG00000006453	ENST00000005260	53719	promoter	0.768111	0.700415	0.0659912	0.119624
chr7	98955532	98958041	7	0.032526	0.0776689	0.0110723	0.0343915	chr7	+	98972298	98992424	ENSG00000130429	ENST00000252725	14257	promoter	0.928166	0.855701	0.032526	0.0776689
chr7	129410143	129411939	5	0.075588	0.0307607	0.015873	0.0343915	chr7	+	129251555	129396920	ENSG00000106459	ENST00000353868	158588	downstream	0.725502	0.789112	0.075588	0.0307607
chr7	130579070	130583350	5	0.0477192	0.0876199	0.015873	0.0343915	chr7	-	130417401	130418888	ENSG00000174595	ENST00000310992	160182	promoter	0.46796	0.461415	0.0477192	0.0876199
chr7	138145617	138145993	5	0.0941225	0.172315	0.031746	0.0343915	chr7	+	138145079	138274738	ENSG00000122779	ENST00000343526	538	genebody	0.504349	0.367092	0.0941225	0.172315
chr7	148788362	148790827	5	0.114	0.170427	0.031746	0.0343915	chr7	-	148766735	148787874	ENSG00000197362	ENST00000316286	488	promoter	0.583182	0.480005	0.114	0.170427
chr7	149548009	149550270	5	0.0672413	0.10828	0.031746	0.0343915	chr7	+	149535456	149564568	ENSG00000106479	ENST00000223210	12553	genebody	0.896562	0.815101	0.0672413	0.10828
chr7	154149462	154152313	5	0.0988302	0.153907	0.031746	0.0343915	chr7	+	153584182	154685995	ENSG00000130226	ENST00000404039	565280	genebody	0.847905	0.793347	0.0988302	0.153907
chr7	154670461	154674593	5	0.0909145	0.0497088	0.031746	0.0343915	chr7	+	154720227	154737108	ENSG00000214106	ENST00000397551	45634	promoter	0.680733	0.735268	0.0909145	0.0497088
chr7	155201924	155203776	5	0.0512521	0.0958424	0.031746	0.0343915	chr7	+	155174771	155189051	ENSG00000218672	ENST00000401499	27153	downstream	0.658712	0.614427	0.0512521	0.0958424
chr7	155370283	155370945	5	0.0339762	0.0802537	0.015873	0.0343915	chr7	-	155266901	155326533	ENSG00000146910	ENST00000406197	43750	promoter	0.735486	0.679884	0.0339762	0.0802537
chr8	1889949	1894018	6	0.0381371	0.0861775	0.00865801	0.0343915	chr8	+	1922044	1955102	ENSG00000176595	ENST00000320248	28026	promoter	0.919309	0.856969	0.0381371	0.0861775
chr8	2991054	2993864	5	0.0879879	0.121103	0.031746	0.0343915	chr8	+	1993155	2093380	ENSG00000036448	ENST00000262113	997899	downstream	0.853991	0.797568	0.0879879	0.121103
chr8	10574898	10576921	5	0.0306674	0.0767218	0.00793651	0.0343915	chr8	+	10530147	10558103	ENSG00000171060	ENST00000304519	44751	downstream	0.873798	0.794493	0.0306674	0.0767218
chr8	10870930	10872279	5	0.0347564	0.0632906	0.031746	0.0343915	chr8	-	10920157	10924599	ENSG00000254839	ENST00000532453	52320	downstream	0.772635	0.73618	0.0347564	0.0632906
chr8	16857124	16858787	7	0.0513514	0.106242	0.0110723	0.0343915	chr8	-	16849678	16859690	ENSG00000078579	ENST00000180166	903	genebody	0.582569	0.489374	0.0513514	0.106242
chr8	17434123	17436430	5	0.0403354	0.0923327	0.00793651	0.0343915	chr8	+	17433942	17500642	ENSG00000104213	ENST00000541323	181	genebody	0.474805	0.4299	0.0403354	0.0923327
chr8	21640689	21642854	5	0.0614098	0.0406337	0.031746	0.0343915	chr8	-	21550355	21669869	ENSG00000168546	ENST00000517328	27015	genebody	0.631223	0.649908	0.0614098	0.0406337
chr8	29418792	29420296	5	0.0196425	0.0573754	0.00793651	0.0343915	chr8	-	29190581	29208185	ENSG00000120875	ENST00000240100	210607	promoter	0.698376	0.684307	0.0196425	0.0573754
chr8	37385167	37387867	5	0.0329044	0.0697144	0.031746	0.0343915	chr8	-	37373968	37374539	ENSG00000253414	ENST00000521989	10628	promoter	0.940374	0.88596	0.0329044	0.0697144
chr8	37983645	37985835	5	0.0403575	0.0828836	0.015873	0.0343915	chr8	+	37962760	37997228	ENSG00000129691	ENST00000343823	20885	genebody	0.910026	0.814335	0.0403575	0.0828836
chr8	41559020	41562729	5	0.0422708	0.0978216	0.00793651	0.0343915	chr8	+	41518509	41523084	ENSG00000253389	ENST00000522388	40511	downstream	0.667731	0.622055	0.0422708	0.0978216
chr8	55383090	55385227	7	0.0663874	0.13937	0.0262238	0.0343915	chr8	+	55370495	55373448	ENSG00000164736	ENST00000297316	12595	downstream	0.738776	0.585218	0.0663874	0.13937
chr8	61816369	61819499	5	0.0733985	0.119379	0.015873	0.0343915	chr8	+	61969717	62212623	ENSG00000177182	ENST00000522621	150218	promoter	0.716503	0.69644	0.0733985	0.119379
chr8	86377083	86380238	5	0.0440258	0.107718	0.031746	0.0343915	chr8	+	86376081	86393693	ENSG00000104267	ENST00000285379	1002	genebody	0.653359	0.577772	0.0440258	0.107718
chr8	91801473	91804064	5	0.0615	0.100543	0.015873	0.0343915	chr8	+	91803778	91971636	ENSG00000123119	ENST00000417640	0	TSS	0.571605	0.492696	0.0615	0.100543
chr8	101777210	101779975	5	0.0431073	0.0789421	0.031746	0.0343915	chr8	-	101715144	101734940	ENSG00000070756	ENST00000318607	42270	promoter	0.883421	0.821222	0.0431073	0.0789421
chr8	102217368	102218929	6	0.0431898	0.074629	0.0151515	0.0343915	chr8	-	102190106	102217689	ENSG00000120963	ENST00000520984	0	TSS	0.338931	0.309805	0.0431898	0.074629
chr8	129435317	129441678	5	0.0496303	0.0954401	0.031746	0.0343915	chr8	-	128959126	128960591	ENSG00000256655	ENST00000539634	474726	promoter	0.789541	0.709372	0.0496303	0.0954401
chr8	140742550	140744619	5	0.0528564	0.026864	0.031746	0.0343915	chr8	-	140613081	140715284	ENSG00000169427	ENST00000522317	27266	promoter	0.748025	0.810604	0.0528564	0.026864
chr8	143219343	143220617	5	0.0565054	0.0877295	0.015873	0.0343915	chr8	-	143293441	143484601	ENSG00000171045	ENST00000524325	263984	downstream	0.730262	0.685581	0.0565054	0.0877295
chr8	143253378	143254931	6	0.0813798	0.126639	0.0411255	0.0412453	chr8	-	143293441	143484601	ENSG00000171045	ENST00000524325	229670	downstream	0.714626	0.654063	0.0813798	0.126639
chr8	143279498	143281302	5	0.0224844	0.0714596	0.00793651	0.0343915	chr8	-	143293441	143484601	ENSG00000171045	ENST00000524325	203299	downstream	0.691104	0.630045	0.0224844	0.0714596
chr8	144173388	144175105	6	0.0575551	0.117267	0.00865801	0.0343915	chr8	+	144120679	144135720	ENSG00000177335	ENST00000395172	52709	downstream	0.772223	0.712662	0.0575551	0.117267
chr8	144291364	144293733	5	0.11126	0.0582501	0.015873	0.0343915	chr8	+	144295068	144299044	ENSG00000182851	ENST00000330824	1335	promoter	0.577969	0.692184	0.11126	0.0582501
chr8	144480110	144482486	5	0.0941417	0.0510069	0.031746	0.0343915	chr8	+	144451057	144466390	ENSG00000158106	ENST00000289013	29053	downstream	0.363441	0.356288	0.0941417	0.0510069
chr8	145550316	145553661	5	0.0414062	0.0952616	0.031746	0.0343915	chr8	-	145539954	145550573	ENSG00000185000	ENST00000332324	0	TSS	0.574147	0.533275	0.0414062	0.0952616
chr9	982472	986614	5	0.0308126	0.0741143	0.00793651	0.0343915	chr9	+	976964	991731	ENSG00000064218	ENST00000190165	5508	genebody	0.743313	0.67155	0.0308126	0.0741143
chr9	34397036	34400396	5	0.0335785	0.0668612	0.00793651	0.0343915	chr9	-	34379017	34397830	ENSG00000164972	ENST00000297623	0	TSS	0.859426	0.780273	0.0335785	0.0668612
chr9	36974358	36976441	5	0.10199	0.0544181	0.00793651	0.0343915	chr9	-	36833272	37034103	ENSG00000196092	ENST00000358127	57662	genebody	0.748643	0.834493	0.10199	0.0544181
chr9	71657078	71661107	5	0.102116	0.166508	0.031746	0.0343915	chr9	+	71650479	71715094	ENSG00000165060	ENST00000396364	6599	genebody	0.738486	0.68512	0.102116	0.166508
chr9	90654453	90655898	5	0.0501908	0.0306444	0.031746	0.0343915	chr9	-	90581363	90589695	ENSG00000156345	ENST00000375871	64758	promoter	0.915041	0.903318	0.0501908	0.0306444
chr9	92718734	92725247	10	0.0680954	0.114232	0.0114962	0.0343915	chr9	+	92219928	92221470	ENSG00000130222	ENST00000252506	498806	downstream	0.732633	0.705053	0.0680954	0.114232
chr9	94660092	94662768	8	0.0676393	0.114912	0.0281274	0.0343915	chr9	-	94325373	94711162	ENSG00000169071	ENST00000375715	48394	genebody	0.67307	0.631159	0.0676393	0.114912
chr9	96436290	96438035	5	0.0283783	0.0472212	0.031746	0.0343915	chr9	+	96338689	96441865	ENSG00000197724	ENST00000359246	97601	genebody	0.864906	0.818835	0.0283783	0.0472212
chr9	101759426	101761680	6	0.0574145	0.110681	0.025974	0.0343915	chr9	+	101705921	101833069	ENSG00000204291	ENST00000375001	53505	genebody	0.542261	0.512379	0.0574145	0.110681
chr9	112971460	112975058	5	0.0559424	0.122157	0.031746	0.0343915	chr9	-	112961841	112970469	ENSG00000188959	ENST00000400613	991	promoter	0.864902	0.774069	0.0559424	0.122157
chr9	119091807	119097494	6	0.0738487	0.11317	0.0151515	0.0343915	chr9	-	119160439	119162885	ENSG00000256040	ENST00000445861	65391	downstream	0.779428	0.714176	0.0738487	0.11317
chr9	124440033	124441338	6	0.0625909	0.123275	0.0411255	0.0412453	chr9	+	124329399	124547807	ENSG00000136848	ENST00000259371	110634	genebody	0.873268	0.783513	0.0625909	0.123275
chr9	126180678	126182850	5	0.018857	0.0419282	0.031746	0.0343915	chr9	+	126118539	126141032	ENSG00000148204	ENST00000373631	62139	downstream	0.939337	0.899405	0.018857	0.0419282
chr9	127990964	127992753	5	0.0782202	0.124746	0.031746	0.0343915	chr9	-	127997132	128003609	ENSG00000044574	ENST00000324460	10856	downstream	0.869071	0.822843	0.0782202	0.124746
chr9	128748737	128751286	6	0.0758202	0.142239	0.0151515	0.0343915	chr9	+	128509617	128729656	ENSG00000167081	ENST00000373489	239120	downstream	0.814663	0.761808	0.0758202	0.142239
chr9	131493132	131494601	5	0.0255052	0.080738	0.00793651	0.0343915	chr9	-	131483149	131486402	ENSG00000160446	ENST00000372667	6730	promoter	0.881568	0.803356	0.0255052	0.080738
chr9	131913516	131914993	5	0.0450166	0.0958323	0.031746	0.0343915	chr9	-	131937835	131940540	ENSG00000188483	ENST00000372491	25547	downstream	0.898501	0.845524	0.0450166	0.0958323
chr9	132106766	132110698	6	0.0533556	0.101278	0.00865801	0.0343915	chr9	-	131937835	131940540	ENSG00000188483	ENST00000372491	166226	promoter	0.698761	0.621834	0.0533556	0.101278
chr9	133233691	133237457	7	0.0483108	0.0957964	0.0262238	0.0343915	chr9	+	133274029	133282639	ENSG00000215428	ENST00000277491	36572	promoter	0.802426	0.733881	0.0483108	0.0957964
chr9	133308990	133312559	5	0.0339887	0.0771581	0.015873	0.0343915	chr9	+	133320094	133376660	ENSG00000130707	ENST00000334909	7535	promoter	0.673839	0.598096	0.0339887	0.0771581
chr9	133866362	133869180	5	0.0797488	0.0347856	0.031746	0.0343915	chr9	+	133884469	133968446	ENSG00000050555	ENST00000361069	15289	promoter	0.53505	0.556716	0.0797488	0.0347856
chr9	134366841	134370211	6	0.0606839	0.10224	0.00865801	0.0343915	chr9	+	134378289	134399193	ENSG00000130714	ENST00000404875	8078	promoter	0.884351	0.822363	0.0606839	0.10224
chr9	134729712	134732948	6	0.0460035	0.0759882	0.0021645	0.0343915	chr9	-	134452157	134615461	ENSG00000107263	ENST00000372195	114251	promoter	0.809903	0.74275	0.0460035	0.0759882
chr9	136079991	136082500	5	0.0269979	0.0658956	0.00793651	0.0343915	chr9	-	136080664	136084628	ENSG00000171102	ENST00000372034	2128	TES	0.754625	0.711307	0.0269979	0.0658956
chr9	137182915	137184033	5	0.0794352	0.140077	0.031746	0.0343915	chr9	+	137218426	137328865	ENSG00000186350	ENST00000481739	34393	promoter	0.813645	0.733602	0.0794352	0.140077
chr9	137345668	137348088	5	0.090099	0.0501446	0.00793651	0.0343915	chr9	+	137218426	137328865	ENSG00000186350	ENST00000481739	127242	downstream	0.619111	0.609072	0.090099	0.0501446
chr9	138466321	138468319	5	0.0564834	0.107885	0.031746	0.0343915	chr9	+	138453604	138458801	ENSG00000122133	ENST00000479141	12717	downstream	0.802978	0.751584	0.0564834	0.107885
chr9	138629635	138630954	5	0.0712259	0.112891	0.031746	0.0343915	chr9	+	138594031	138684992	ENSG00000107147	ENST00000298480	35604	genebody	0.613387	0.564566	0.0712259	0.112891
chr9	138683288	138684874	5	0.046249	0.123763	0.031746	0.0343915	chr9	+	138594031	138684992	ENSG00000107147	ENST00000298480	89257	genebody	0.57225	0.510889	0.046249	0.123763
chr9	139228598	139230089	6	0.0387241	0.0793504	0.025974	0.0343915	chr9	+	139221932	139254057	ENSG00000160360	ENST00000440944	6666	genebody	0.674424	0.648257	0.0387241	0.0793504
chr9	139804627	139810333	5	0.0496405	0.0248748	0.015873	0.0343915	chr9	+	139776385	139820463	ENSG00000127191	ENST00000536468	28242	genebody	0.905621	0.915678	0.0496405	0.0248748
chr9	140167297	140167549	5	0.0995443	0.131018	0.031746	0.0343915	chr9	+	140172201	140177093	ENSG00000198113	ENST00000357503	4652	promoter	0.847295	0.811294	0.0995443	0.131018
chrX	2845106	2846539	5	0.0667244	0.112505	0.031746	0.0343915	chrX	-	2822011	2847392	ENSG00000006756	ENST00000381154	853	genebody	0.625851	0.608361	0.0667244	0.112505
chrX	9399982	9406198	6	0.114433	0.0601123	0.0151515	0.0343915	chrX	+	9431335	9687780	ENSG00000101849	ENST00000424279	25137	promoter	0.792735	0.839312	0.114433	0.0601123
chrX	9445993	9448118	5	0.0563335	0.10511	0.00793651	0.0343915	chrX	+	9431335	9687780	ENSG00000101849	ENST00000424279	14658	genebody	0.840292	0.78875	0.0563335	0.10511
chrX	33146589	33149141	5	0.0458398	0.0138994	0.031746	0.0343915	chrX	-	31137345	33229673	ENSG00000198947	ENST00000542849	80532	genebody	0.74318	0.750054	0.0458398	0.0138994
chrX	41106964	41110023	6	0.123474	0.0543014	0.004329	0.0343915	chrX	+	41192651	41209462	ENSG00000215301	ENST00000399959	82628	promoter	0.815966	0.883003	0.123474	0.0543014
chrX	41135858	41138795	5	0.0716627	0.0473964	0.031746	0.0343915	chrX	+	41192651	41209462	ENSG00000215301	ENST00000399959	53856	promoter	0.653554	0.741648	0.0716627	0.0473964
chrX	48825210	48826586	5	0.084746	0.128423	0.00793651	0.0343915	chrX	-	48818647	48827976	ENSG00000102057	ENST00000218176	1390	genebody	0.84034	0.787754	0.084746	0.128423
chrX	53731393	53734924	6	0.0682503	0.033989	0.0411255	0.0412453	chrX	-	53559105	53713673	ENSG00000086758	ENST00000262854	17720	promoter	0.845476	0.883031	0.0682503	0.033989
chrX	54526383	54531367	5	0.0331732	0.0843739	0.015873	0.0343915	chrX	-	54471887	54522599	ENSG00000102302	ENST00000375135	3784	promoter	0.861733	0.804768	0.0331732	0.0843739
chrX	68384314	68385296	5	0.0630656	0.0815968	0.00793651	0.0343915	chrX	-	68380582	68385294	ENSG00000181191	ENST00000396010	0	TSS	0.510289	0.467812	0.0630656	0.0815968
chrX	68526055	68530258	5	0.0687776	0.131526	0.00793651	0.0343915	chrX	-	68380582	68385294	ENSG00000181191	ENST00000396010	140761	promoter	0.67735	0.628186	0.0687776	0.131526
chrX	97097749	97098487	5	0.0980893	0.0635598	0.031746	0.0343915	chrX	+	96138907	96140446	ENSG00000204086	ENST00000373040	958842	downstream	0.805942	0.837696	0.0980893	0.0635598
chrX	129228063	129230250	5	0.0606142	0.104153	0.031746	0.0343915	chrX	-	129198849	129244691	ENSG00000102034	ENST00000335997	14441	genebody	0.833012	0.796862	0.0606142	0.104153
chrX	152790576	152791962	5	0.149049	0.0708779	0.031746	0.0343915	chrX	+	152783134	152848397	ENSG00000067842	ENST00000370186	7442	genebody	0.54631	0.637158	0.149049	0.0708779
chrX	153402293	153405431	5	0.0583959	0.133447	0.015873	0.0343915	chrX	+	153409698	153424507	ENSG00000102076	ENST00000369951	4267	promoter	0.559657	0.49136	0.0583959	0.133447
chrX	153523897	153525498	8	0.0578069	0.0215205	0.0206682	0.0343915	chrX	+	153524027	153558713	ENSG00000007350	ENST00000441970	0	TSS	0.875726	0.92917	0.0578069	0.0215205
chrX	153582846	153583980	5	0.0913537	0.0522237	0.015873	0.0343915	chrX	-	153576900	153603006	ENSG00000196924	ENST00000422373	19026	genebody	0.663352	0.704488	0.0913537	0.0522237

## Sheet: Supplementary Table S5
Supplementary Table S5: KEGG enrichment analysis for genes with DMRs or DhMRs
DMRs
PathwayName	#Gene	EntrezGene	Statistics
MAPK signaling pathway	6	2768 5600 774 4791 2263 4616	C=268;O=6;E=1.38;R=4.35;rawP=0.0028;adjP=0.0085
Endocytosis	5	8853 2263 116987 79643 3949	C=201;O=5;E=1.03;R=4.83;rawP=0.0040;adjP=0.0085
Regulation of actin cytoskeleton	5	2768 3691 10095 2263 10552	C=213;O=5;E=1.10;R=4.56;rawP=0.0051;adjP=0.0085
Pathways in cancer	5	7424 4791 2263 6688 898	C=326;O=5;E=1.68;R=2.98;rawP=0.0273;adjP=0.0341
DhMRs
PathwayName	#Gene	EntrezGene	Statistics
MAPK signaling pathway	10	6196 2263 59284 59285 1846 93589 10454 1956 2248 5595	C=268;O=10;E=1.78;R=5.63;rawP=1.39e-05;adjP=9.73e-05
Pathways in cancer	9	2736 2263 6256 10319 637 898 1956 5595 2248	C=326;O=9;E=2.16;R=4.16;rawP=0.0004;adjP=0.0009
Focal adhesion	7	10319 2889 64098 1292 1311 1956 5595	C=200;O=7;E=1.33;R=5.28;rawP=0.0004;adjP=0.0009
Regulation of actin cytoskeleton	7	10095 2263 1133 1956 2248 5595 2245	C=213;O=7;E=1.41;R=4.96;rawP=0.0006;adjP=0.0010
Metabolic pathways	16	8509 56895 445 22856 8277 246 2806 5211 874 8694 51805 55821 112483 192134 144245 55650	C=1130;O=16;E=7.49;R=2.14;rawP=0.0039;adjP=0.0055
Endocytosis	5	3559 2263 30846 1956 79643	C=201;O=5;E=1.33;R=3.75;rawP=0.0113;adjP=0.0132
Neuroactive ligand-receptor interaction	5	2901 2587 2692 5745 1133	C=272;O=5;E=1.80;R=2.77;rawP=0.0357;adjP=0.0357
The statistic column lists:
C: the number of reference genes in the category
O: the number of genes in the gene set and also in the category
E: the expected number in the category
R: ratio of enrichment
rawP: p value from hypergeometric test
adjP: p value adjusted by the multiple test adjustment

## Sheet: Supplementary Table S6
Supplementary Table S6: Disease enrichment analysis for genes with DMRs or DhMRs
DMRs
Disease	#Gene	EntrezGene	Statistics
Skin Diseases	13	2173 7424 5932 2263 6926 3202 2625 2068 2692 3691 2006 898 51099	C=417;O=13;E=2.15;R=6.06;rawP=3.09e-07;adjP=2.75e-05
Breast Neoplasms	12	2173 7424 6495 5932 2263 6926 3202 2625 2068 2692 3691 898	C=377;O=12;E=1.94;R=6.18;rawP=7.15e-07;adjP=3.18e-05
Breast Diseases	11	2173 7424 5932 2263 6926 3202 2625 2068 2692 3691 898	C=350;O=11;E=1.80;R=6.11;rawP=2.36e-06;adjP=7.00e-05
Congenital Abnormalities	14	7140 6495 5080 2263 7021 6662 3110 6926 26504 2068 3691 2006 4838 51099	C=643;O=14;E=3.31;R=4.23;rawP=7.28e-06;adjP=0.0002
Gastrointestinal Diseases	11	246 5771 7424 7980 79192 64170 1244 2068 1087 64321 8277	C=413;O=11;E=2.13;R=5.17;rawP=1.13e-05;adjP=0.0002
Musculoskeletal Diseases	11	7140 760 2263 54928 28962 6662 1291 3110 5307 2692 51099	C=462;O=11;E=2.38;R=4.63;rawP=3.15e-05;adjP=0.0005
Lymphoma	9	7424 605 1233 3398 2625 2068 4791 6688 898	C=342;O=9;E=1.76;R=5.11;rawP=7.81e-05;adjP=0.0010
Heart Diseases	9	3768 22937 7021 3949 6926 51206 2155 4151 2006	C=366;O=9;E=1.88;R=4.78;rawP=0.0001;adjP=0.0011
Skin Diseases, Genetic	8	2263 3202 2625 2068 57178 2692 84627 51099	C=310;O=8;E=1.60;R=5.01;rawP=0.0002;adjP=0.0018
Lymphoma, T-Cell	6	5771 605 1233 63976 2625 3398	C=167;O=6;E=0.86;R=6.98;rawP=0.0002;adjP=0.0018
DhMRs
Disease	#Gene	EntrezGene	Statistics
Glioblastoma	8	7980 2736 23552 6251 2849 55966 752 1956	C=132;O=8;E=0.88;R=9.14;rawP=3.07e-06;adjP=0.0003
Urogenital Neoplasms	13	8991 56937 2119 7113 64073 1364 864 94031 898 1956 1113 27250 8277	C=432;O=13;E=2.86;R=4.54;rawP=7.57e-06;adjP=0.0004
Gastrointestinal Neoplasms	11	8991 246 7980 27076 1364 92 864 8277 1956 1113 27250	C=354;O=11;E=2.35;R=4.69;rawP=2.84e-05;adjP=0.0010
epithelial cancers	10	8991 246 56937 2263 7113 1364 864 6273 898 1956	C=316;O=10;E=2.10;R=4.77;rawP=5.63e-05;adjP=0.0010
Carcinoma	13	7980 2736 7113 1364 10904 864 6273 27436 1956 1113 27250 8277 55959	C=522;O=13;E=3.46;R=3.76;rawP=5.40e-05;adjP=0.0010
Leukemia	12	124540 643 3662 2889 10075 864 6900 3559 7329 641 637 55289	C=452;O=12;E=3.00;R=4.00;rawP=5.70e-05;adjP=0.0010
Skeletal Dysplasia	5	5745 2263 9469 1311 2245	C=64;O=5;E=0.42;R=11.78;rawP=6.86e-05;adjP=0.0011
Carcinoma in Situ	6	7113 1364 864 27436 27250 1956	C=128;O=6;E=0.85;R=7.07;rawP=0.0002;adjP=0.0018
Adenocarcinoma	10	7113 1364 864 6273 27436 27250 1113 1956 8277 55959	C=362;O=10;E=2.40;R=4.17;rawP=0.0002;adjP=0.0018
Dwarfism	5	5745 2692 641 1311 2245	C=77;O=5;E=0.51;R=9.79;rawP=0.0002;adjP=0.0018
The statistic column lists:
C: the number of reference genes in the category
O: the number of genes in the gene set and also in the category
E: the expected number in the category
R: ratio of enrichment
rawP: p value from hypergeometric test
adjP: p value adjusted by the multiple test adjustment

## Sheet: Supplementary Table S7
Supplementary table S7. Clinicopathological features of 16 CRC patients used in the this study
case NO.	Gender	Age(y)	Tumor defferentiation	TNM stage
1	Female	67	Moderately	2
2	Female	44	Moderately	1
3	Male	66	Moderately	2
4	Male	77	Poorly	3
5	Male	57	Moderately	3
6	Female	80	Poorly	3
7	Male	70	Moderately	2
8	Female	50	Moderately	3
9	Female	66	Moderately	3
10	Male	66	Moderately	3
11	Female	65	Moderately	2
12	Male	63	Moderately	2
13	Female	72	Moderately	4
14	Female	58	Moderately	2
15	Male	53	Moderately	3
16	Male	62	Moderately	2
